# Supplementary material for: Clinical significance and gene prediction of a novel classification system based on tacrolimus concentration-to-dose ratio in the early post-liver transplant period
Source: Front Pharmacol. 2025 Jul 21;16:1614753. doi: 10.3389/fphar.2025.1614753 (PMC12319242; doi:10.3389/fphar.2025.1614753)
Supplement: Supplementary file 1 [file Supplementaryfile1.xlsx]

## Sheet: Patient_Info
PID	Sex	Age	Weight
1	M	55	58
2	M	31	65
3	M	51	63
4	M	59	68
5	M	42	67
6	M	43	58
8	F	57	61
9	M	28
10	M	61	75
11	F	54	60
12	F	27	53
13	M	44	69
14	M	40	68
15	M	48
16	M	45	64.5
17	F	35	57
18	F	44	51.5
20	M	48	75
21	M	42	78.5
22	M	38	91.5
23	M	50	73
24	M	56	75
25	M	58	69
26	M	38	66
27	M	55	69
28	M	48	86
29	M	63	72.5
30	M	46	87
31	M	48	62
32	F	59	53.5
33	M	34	60
34	M	44	66
35	M	50	63
36	F	24	45.5
37	M	52	52
38	M	58	64
39	M	48	78
40	M	44	69
41	M	46
42	M	45	87
43	M	40	100
44	M	42	65.5
45	M	49	52
47	M	51	72
48	M	45	57
50	M	36	68
51	M	54	49
52	M	55
53	M	57	73.5
54	F	49	75
55	M	42	57
56	M	40	73
57	M	48	58.5
58	F	49	48
59	M	43	58
60	M	50
61	F	43	57
62	M	59	63
63	M	54	52
64	M	55	78
65	F	61	72
66	M	55	67
67	M	55	72
69	F	61	51
70	F	46	70
71	F	49	64
72	M	50	80
73	M	51	65
74	M	33	67
75	M	45	67.5
76	M	48	69
77	M	48	62
78	M	41	72
79	M	45	78.5
80	F	50	51
82	M	35	61
83	M	50	63
86	M	49	94
87	M	49	64
88	M	55	92
89	M	47	74
90	M	46	68
91	M	54	69
92	M	53	76
93	M	59	61.5
94	M	39	60
95	M	56	68
96	M	61	57
97	M	48	65
99	M	52	91
100	M	40	76
101	M	55	60
104	M	55	61
105	M	40	55
106	M	43	76
107	M	56	70
108	F	61	69
109	M	21	56.5
111	M	52
113	M	41	81
114	M	41	62.5
115	M	47	90
116	M	41	64
117	F	20	58
118	M	41	80
119	M	47	91
120	M	62	75
121	M	45	96
122	M	49	65
123	M	54	64
124	M	32	65
126	F	62	53
127	M	41	75
128	M	39	60
301	M	59	64
302	M	51	60
303	M	34	48
304	M	53	61.5
305	M	39	68
306	F	57	47
307	F	49	58
308	F	65	56
309	M	36	73
310	M	45	75
311	M	45	71
312	M	41	52
313	M	55	62
314	M	46	65
315	M	61	73.5
317	F	48	47
318	M	49	60
319	M	36	72
320	F	62	58
321	M	50	85
323	M	43	83
326	M	60	71
327	M	54	65
328	M	38	70
329	M	59	65
330	F	55	57
331	M	56	71
333	F	45	58.5
334	M	55	67
335	M	54	70
336	M	42	93.5
337	M	63	62
338	M	53	58
339	M	41	67
340	M	55	75.5
341	M	59	61
342	M	39	70
344	F	51	45
345	M	66	60
346	M	65	73
347	M	49	56
348	M	47	72
349	F	40	55
350	M	58	53
352	M	64	64
353	F	21	60
354	M	45	58
355	F	56	78
356	F	60	58
357	M	19	58
358	M	39	66.5
359	M	40	75
360	M	42	70
361	M	59	75
362	M	34	74
364	M	48	100
365	F	44	79
366	M	35	53
367	M	39	70
368	M	57	65
369	M	45	68
373	F	49	42
374	M	52	69
375	M	48	66
376	M	50	62.5
401	F	51	41
402	M	35	49
403	M	56	52
404	M	43	69
405	M	41	84
406	M	59	60
407	M	42	55
408	M	57
409	M	64	72
410	M	44	70
411	M	51	80
412	M	48	60
413	M	49	69
414	M	50	70
415	M	61	82
417	M	62	68
419	M	62	50
420	F	52
421	F	33	73
422	M	52
423	M	57	66.5
424	M	60	55
425	M	57
426	M	33	70
427	M	49	95
428	M	52	60
429	M	46	69
430	M	53	58
969	M	48	74
1123	M	61	74
1125	F	61	55
1127	M	60	65
1128	M	41	66
1130	M	52	62
1132	M	40	62
1140	M	45	55
1145	M	64	69
1147	M	56	76.5
1150	M	69	80
1151	M	71	70
1154	M	34	70
1156	M	57	60
1157	F	46	77
1158	F	45	49
1159	M	39	95
1160	M	44	65
1165	M	30	65
1170	F	64	65
1212	M	54	45
1217	M	46	68
1218	F	52	60
1219	M	46	57
1221	M	50	70
1222	M	51	89
1223	M	34	95
1224	M	36	75
1227	M	50	57
1229	M	34	65
1230	M	35	65
1231	M	51	70
1232	F	54	60
1233	M	68	62.5
1235	M	37	72.5
1237	F	54	65
1238	F	56	45
1240	M	58	69
1241	M	67	61
1244	F	60	61
1245	M	30	93
1246	F	42	56
1248	F	34	46
1251	F	49	56.5
1252	M	49	75
1253	M	56	56
1255	M	26	49
1256	M	41	70
1261	M	53	75
1359	M	62	65
1363	M	52	80
1368	M	51	82.5
1372	M	40	42
1375	M	41	68
1377	F	53	59
1380	F	59	41
1381	M	47	79
1382	M	56	58
1383	M	60	57.5
1387	M	58	81
1390	M	49	62
1391	M	40	65
1394	M	49	62
1396	M	52	63.5
1399	F	30	65
1400	M	34	60
1401	M	32	89
1404	M	47	83.5
1406	M	56	72
1408	M	46	78
1411	F	48	45
1412	M	58	65
1414	M	49	64
1415	M	45	78
1417	M	52	74
1418	M	51	53
1466	M	31	55

## Sheet: Concentration
PID	C1	C2	C3	C4	C5	C6	C7	C8	C9	C10	C11	C12	C13	C14	C15	C16	C17	C18	C19	C20	C21	C22	C23	C24	C25	C26	C27	C28	C29
1					4.8	6.7	6.1	9.4	9.8		6.7		2.6	2.3	3.5	3.1	2.4		6.1	7.8	7.4	6.7	10.2			11
2			5.2		6.8	7.2	6.9	7.6	5.1	7.6	6.1		8.8		4.9	6.1		9	10.2	12	10.8	8.6	8			6.1		9.7
3					5	5.2	6.3	9.2	5.7			4	4.1	3.7	5.8	6.1
4			9.7	16.7	19.1	13.4	10.4			6	4.9			3.9			7	9.2	9.6	7.7	7.2			6.3		6.1		5.3
5				1.5		0.9	1.7	1.4			3.4	3.6
6		5.5	14.1	21.5	28.9			4.8			4.8	4.5	4.7	4.5	6.7		6.1			3.8	4.5		4.5				7
8		2.9		9	12.2	8	5.5	4.5	4.7		4.7	5	5.7		6.2			7.5	8.7	6.3	5.5	5.5			8.9	12.9
9				7.6	8.7		12.3	8.3	11.5	9.6	8.3	7.2		4.5	4.5			4.7		5.1		8.3			3.7			7.9
10			5.8				15.8	10.3	13	14.1	8.1			4	4.3	7.9	6.6	10			11.7	4.65		6.6	8.3			6.5
11			2.8		30	30	25.4	9.6	11.4		14.1	8.6	5.1		4.4	6.7		12.5	15.9	7.8	9.5	10.2			4.3	5.3	7.1	2
12			30	30	24.7	14.8	8.6		8.3	5.8	5	12.3	7.8			10	11.1	12.5	14	9			8.6		5.1	3.8	5.9
13				17	20.9	15.3	12	8.2			4	2.7	3	3.9	3.8			3.2	2.3	2.9	2.8	3.6			3.1		3.2	2.6
14			4.2	21.7	10			2.1			3.7		6	6.2	6.5	5.9	6.4			7.7	9.5		7				8.4	7.7
15									4.2		8	9.4	6.4			6.2	4.7		4.1	4.3	6		5.9	7.2	5.6	8.5	4.8
16				9.5		6.1	8.2	5			3.2	2.5		4.2	9.1			11.5	13.2		11				10.4			11.5
17				19.9	14.5	8.1		6		3.3				6.7							2	2.3	3.5			4.3	4.9	7.5
18				10			6.3	7.5	5	8.8	2.3			4.9	4.8	5.9	5.5	7.5			6	7.6	8.8	10.1	6.2			9.8
20			9.8	30	30	17.8	10.2		3	5.4	4.2		12.1		7.5				8.4							10.9
21		2		2.1	2.3	2.9		2.6								2.4	3.2	3.9	3.6
22					8.8	10.2	11	7.9	5.3			4.9	6	7.4		6.8			9.5	7.2	6.8		7.9			9.9
23		1.5		10.5	6.4	4.4	2	4.4			4	4.3	5.2	4.7	6			6.5		5.2					5.9		5.3
24			3.5	3.7		7.5	7.6	9.2	9.6	11.8			8.7				9.3			11			9.9				24.1
25						4.3	4.2	6	6			3.4			3.1		4.1	2.9						5.8
26								1.5	4.8	6.5	15.4	10.1			5.7	5	3.6	4	9.5			12.8		13.9		9.4
27										7.8		9	6.1	6.7	2.7			4.3	5.1	7.4	11.2	10			15.4	11.8	12.4	9.8
28					16.8	7.8	6.8	5.2	4			5	4.1	5.3	3.7	6.7			7.9	8.8					11.5		10
29			5.8									3.1	4.2	6.4			5	5.3	5.1	10.3	8.2			7.6	7.6		4
30					3.4	2.6	4.7	6.4	5			4.3	4.1	4.1				7.8	7.5	7.3		5.3				9.4
31					12.1	10.7	7.2	5.4	5.5			2.3	3.6	5.8		6.3				6
32					3.8	1.5	3.5	2.3	1.5							1.5			1.5	1	2			2.7			3.2
33				12.9	30	19.8	9.5	6	7		4.1	5.1	5.4	4.3	7.2		15.3	30	30		9.8		15.7	12.2	8.5		9.4
34		1.5	8.9		11	10.5	10	10.2	6.7			4.1	3.2	3.9	4.5	5.8			5.6				5			5	5.2
35					4.9	6.4	11.9	13.5	10.3			4.8	5.2	5.3		3.7			3.8	3.1		5.4				9.8
36				8.8	8	6.2	14.8	10.2			24.8	16		10.5	6.6			2	3.7	7.3	11.6	11.7			15	15.8	12.6	20.3
37																			8.6		7.7	5.7			10.9	9.2	9.5	12.6
38				30	16.3	7.5	6	7.4			3.8	6.4	5.9	7.1	9.5				8.9	8	8.9	8.2			7.6	8.1	7.7
39					30	20.2	14.7	5.9	6.1			9.6	8.5			8.2		8			11.3		10.8			12.5		14.8
40			2.5	11.5	12.1	6.6	5	6.6		3.6	4		3.5	3.7			1.8	2.2	3.6	3.6
41				4.4	4.8	6.9	10.5	30			27	30	25.1	12.1	11.6			12.6	11.4	6.5	9.8	7.5			6.8	9	8.9
42		5	10.5			8.7	9.1	9.5	9.1	9			8.3			11.2				10.8				7.5
43		3.8	9.2		6	7.5	5.9	5.8	7.2	8.3		4.7	3.9	3.9	3.8	4.2			5.3	5.6	5.1	4.7	4.3			5.5	7	7.3
44			6.5		9.9	10.9	9.6	8.2	6.1					11.4	9.5	6.9		6.4	4.5	5.3	6.8	4.7	4.5			4.5	8.2
45				8.2			5.2	3.8	6	7.2	6.5			8.1	7.2	7.4	4.8	4.6			4.1	4.2	6.9		19.7			5
47			30			25.4		5.3	6.3	5.5		4.2	3	3.8	5.7	6.6			4.5	7.4	8.7	8				7.5		6.1
48											8.1	7.3	8.3	8.4			6.6		6.9	6.7	5.3			4.7		6
50					18.7	6	2.6	4.4	4.2				10	10.7	12.1	15			12.5	11.7	9	15.2	12.1
51			6.8			14.2	10.1	7.6	5.2	3.5			3.1	2.3		3.4	4.3			4.8	8.3
52							15.1	8.8			6.5	8	6.5	7.3	8.1			6.4		7.4					4.2		6	6.1
53				3.1	5.2	4.7	4.7			5.3	5.2	6.3	5.9	5.9			7.8
54				8.8	9.5	15.5	12.9	15.3			5.9	6.8	6	7.8	4.9			4.7	4.8		8.9	7.3			6.9			6.7
55				17.8	21.7	15.4	6.6	4.3			4.6	7.3	8.4	20.2	12.3			15.1			17.5				16.8
56				2.2	5.5	5.3	5.8	5	5.6		7	8	7.3	6.1				11.2		20.9	14.1		14.2		15.3	6	6	13.9
57		16	30		30	27.2	16.9	10.9	6.4	5.3		3.7	3.5	5.2	6.7	6.2	7	4.4		6.1		5.1	5.7			7.3		5.7
58					12.3	11.1	6.4					4.2	4.2	9.2	13.7	10.8			6.1		6.1		5			7.5
59				5.2	4.7																	6.5	6.4
60						2.4			2.4			4.8	3.1	7	7.8	4.9		15.5		8.1	9.2	9	7.5			4.7	6.5	12
61					1.5	1.1	4.7	6.4	8			5.4	6.6	6	8.1	10.9			5.4	6.1			5.1			4.1
62		4.7	18.9		4.9	6.1	4.8	6	4.6			12.2	13.9	11	17	7.4			8.9			18.6	15.7			10.5		12.5
63			30	30	30	14.5	9.4			3.5	7	5.2	4.8	8.5			8	15.3	7.9	8.3	2.8	7.3		14.7	14.5	9.5		8.6
64				1.5	4.8	8.2	8.9				5.5	7.5	8.7	9.5	10.5			9.2	9.6	11.6	14.3	9.3					7.9	11
65			17	7.4	6.3	5.7	12.7			9.1	9	10.4	10.3	7.3	7.4		10.4	8.6		6.7				6.4		13.9	21.8	24.3
66		8.9	11.3	28.2	8.3		6.1		3.9	2.5		2.1	3.7	4.4	5.2	8.1	8.2	9.8		5.5	8.3	9.9	9.4	10.1			7.5
67			3.5	8.1	5.5	5.5	4.9			4.8	7.1	5.1	5.2				7.2	6.7	6.3		6.7			6.3		6.8
69					5	10	8.4	4.5	7.4			6.9	6.1	5	15.7	14.8			30	3	4.4	6.5	7.8					4.6
70				3.5	7.5	12	7.1	10.4			6.9	5.4	5.8	6.3	4			6.5		8.3		3.5			5.6		11.9	6.3
71				8	19.1	8.3	6.6				4.6	4.7	4	3.8			5	4.5	4				7.2		4.1		5.3	8.1
72								6.6		5.8			7.2	6.9	6.3	7.6	7.4			9.55							2
73				5.4			6	5.8	5.7	6.1	6	8	7.1			7.7			6.1		8.9	6	13.2	7.5	5.7			11.1
74		13.2	30	16		7.3	4.4	4	4.5	6.8			6.9	7.3	6.9		9.7			7.7			7.2	6.9			7.8
75			18.85	21.5	9.6	5.7	5.9			5.9	6.6	7	6	6.5							6.6			6.6		6.1
76					16.2	16.3	9	9.1	6.1			7	5.8	4.5	5.5	4.5			3.5	3.1	5.9					6.5		7.3
77			4			3.1	2.7	3.1	3.3	4.4			4.2		4.9		4.7			5.6			5.3
78							8	9.6		11	11.1	4.7	6.4	4.9	5.5		3.8	4.9	6.5	7.9	7.5	8.5		10	8.5	15.1	9	8.3
79			12.9	24.1	16.2	10.3	10.2			4.5	4	4.2	5.5	5.6			5.2	5.1	6.5	5.2	7.1			10	6.2
80					14.8	14.4	7.4	6.3			2.6	3.4	8	10.8	7.5	10.2		12.6	11.5	14		6.2
82			7.2	13.2	6.4	5.4	4.5			9.7	7	10.4	10.3				17	17.6	18.7	9.9	9.9			7.3		10.1
83			11	15.5	10.7		3.4			3.8	3.5		26.9	18.8			12.2	13.2							3			2.9
86			11.8	12.9	17.5	13.6	11.3			3.4	7.4	13	10.1	10.2			7	8.9						19.2		4.5	5.5
87			21.3		9.1	6.2	8.5		5.1	4.3	4.1		3.4		3.5	3.5			7.8	4	2.8		1.5			1.5	2.1
88							6.5	4.9	3.1			3.4	3.3	4.6	5.6	4			3.1	3.2	3.2	2.9
89				4.8	5.3	4.2	6.5	3			2.6	3.5	4.3	4.7	4.4			7.6		4.5	6.6	4.8			4.9		5.7
90			8.5			6.6	7.2	5.1	7.7	5			6	8.4	7	7.1	6.1			6.2		5.3	9.5				22	11.9
91					14.2	11.5	10.1	7.8	6.7			6.1	5.6	4.5		4			5.3	5.6		6
92			13.8			14.2	12.6	4.1	3.3	3.3			6.3	10		11.7	11.9			8.2		6.7					9.4
93			12.2			9.9	19.1	13.6	6.9	4.5			3.4	3.7	10.4	13.5	11.5			6	4	3	4.6	3.8				6.6
94					4	4.8	8.9	8.7		15.7		5.8		5.2	5.5	5.8				4.1	6.8		6.3			7.5
95				16.8	16.5	12.3	11.1	6.9		10.7		8.3	7.4	8	5.8	4.4		2.6	5.5		3.5		25.2		2.9	9.7	9.3
96		10.6		19.1	24.8	11.2	11.1	5.5	5.3		6.6	9.8	12.4	11.7	6	8.1			5.2		3.2				5.7
97			9.2	6.2	6.5	5.1	5.9			8.6	8	6.8	4.6	3.1			2.4	1.2	1.6				7.7	7.3	7	7.3	9.8	6.5
99				30	12.5	10.4	10.2	10.6			6.9	6.5	6.5	3.2	6.9		8.6	11.6	9.9		10		9.3				10.5
100			4.1	7		11.2	8.4			5.4	5.7	6.8	7.2	5			3.3		3.5		5.5			3		4.3
101				4.9	8.1	9	7.4	6.5			4	7	12.1	7.3	4.45			4.1							4.7		6
104					17.1	11.5	16	7.5	6.8			4.3	10.2	12.7	7.7	14.1			15.1	12.8		11.5				5
105			6.1	8.2	11				5.4	5.1	11.2	5.5	7.1	16.5		15.7	11.6	12.2	9.5				5.8		6	6.3
106					12.3	15.8	12.7	7.6	10.2			8.2	5.5	7	5.9	6.1			3.7	7.1	6	5.2	3.7		8.1	8	9.2	8.9
107			3	3.6			8.5	8.4	8.3	9			5.2	4.7	4.8	4	5.5			7.4	7	6.8	8.5	5.5
108		12	13.6	18.4			13.8	11.8	7	7.8	7.7			3.2	6.2	5.9	6.5	6			5	4.5	7.5					7.6
109			4.8			4.7			5.3	8.2	7.5		8.4			6		6.1						6.4
111				30	22	5.5	4.6	3			3.3		9		15.1			9.7			5					9
113				30	30	18.5	14	14.7			4.3	7.4	7.5		6.5			7.5			8.9						7.5
114		10.7	17	4.3	4	3.7	3.9		5.7	12.5	15.7	11	9.5	5.7			4	5.6	3.5	4.5	5.3	6.6		8.2
115				8.2	11	15.4	16.5	17.6			9.8		7.6	6.5	7.9					8.7	9.1				6.2	6.6		6
116				3.1	3.2		6	8.9	13.1		20.5		14		17.5		14.2	7.8		7.1		6.3			5.3	4.2		6
117					9	10.6	10.7	7.2	5.8			4	6.2	2.2	2.6	2.5	2.9		16.1	14	6.8	6.4	6.5			3.3	4.1	3.8
118				24.7				30	17.3				9.8		5.6					8		8					8.1
119				10	4.4	5.5	5.5	4.5	4.2		5.1		5		5.3		9.9	6.3	6.8		7.9	7.6					6.4
120		6.4	4.9	23.2		18.7		10		6.1		4.3	3.7	4.8	3.6												1.5	1.5
121			19	25.3	19.4	11.1	8.7			6.6	5.5	5.3	6.2	6.2				22	29.8	12.8	9.5			7.9		5.5	6.2	4.6
122			8.4	15	11.7	6.8	4.8	5.1		5.3		9	6.8	5			7.2	5.8	6.2	8				12.3	6.2	5.6	5	4
123				3.3		5.3	5.1	3.8			5.3			6.9	7.5	11.1		11.2		13.6		14.6		17.9	14	13.9	13
124				13				6.3													10.7		11.5	12
126									10		5.1			3.4			5.7	5.2		7.5				11.5		12.1
127			4.5	20	8.5		4.7			5.2	7.5	10	10.3	15.8			3.8	2.5	3.9	7.7	8.5			7	10.5	11	13	9.1
128					6	5.7	5.2			9.7	12.5	8.7	9.3	7.1			4	5.5	7.1	10	15			8
301				5.2	4.5	3.1	5.2	5.5			4.3		4	4.2				6		4.7	5.7	4.5			7		4.7
302			7.9	9.8	6	5.5	4.5	4.8			4.5	3.8	3.3	4	4.2			4	3.7	3.8	3.4	7.4		13.5	10.3	9.4	8.5	8.5
303			5.8	5.8	6.4	7.6	6			2.4	3.8	8.9	10.2	7.8			10.6	8.8	11.8	7.7	10.7			7.6	6.2	7	6.6
304			6.5			8.2	10.1	7.1	6	6.1			6.2	5.3	5.5	8.4	10.2			7.2		7.2	8.9	7.7			8.6
305	8.5	8.3		20	13.5	11.8					8.5	8.2	8.3	16.3	7.1			6	6	6		7.3			3.3	2.7	2.3	2.1
306					20.7			18.5	7.5				18.4		13.4		8				11.7						9.8	12.2
307								2.1	3.2	3.5			8.7	9.8	13.3	11.3	7.4			2.3	2.4	7.3	7.8	8			7.4	5.4
308			3.6	4			4.7	4.9	4.7	4.6	6.5			6				6.8			10.5
309		6.5	8			3.3			2.9		4	3.2	3.1	3.7	5	5	4.6			3.8		3.9		4.8			5
310				3	4.3	4.5		4.2			6.1		4.8		3.3			4		4.2		4			6.8
311		2.5			10.1	8.7	11	10.8	10			5.4	5.6	7.1			10.3	9.9	8.6	10	7.8	12	20.5			4.6		4
312			9		8.4	8.7	4	4.2	7	4.3			3.4	2.8	2.5	7.5	12.4			8	4.3	3.3	3.2	3		3.8	5.7	5.3
313				9																2.2	5	7.7				19.2	10	6.5
314	12			7.2	5.7	4.8	4.5	4.8			7	9	6	6.8	6.5			6.3		4.6		4.8			4.4	4.8	6.4	10.5
315		3	4.8	4.6		4.3		5.3	5.4	4.1			3.3	3	3					1.8
317			5.8	5.2				4.6	4.3			4.5	4.9	6.1	7.3				13	8.5	7	7.7				5.6
318			9										16.9			18.3		12.2								12.3
319			1.8	2.8			3.2	6.6	8	8.5	13.6			7.2	7	5.8				4	3.6	3.7	5.2	7.8	7			5.8
320							3.8			22	15	9	15.8	12.4				11.4	10.8					4.9	9	12	13.5	7.7
321			8.5		6.8	5	4.5			3.5	4	3.5						3.7
323			10.3	8.2	9.5	5.3	3.6			3.5	3.2	3.3	3.3	4			2.8	3.1	3	4.3	4.3			4.7			9.4	8.8
326			4.7			6.1	5			6		5.7			5.5	4.4	5.5	4.3			9							8.5
327		5	9.5	12.9	8.3	6.3			6.9	7	5.6	5.6	6			4.4	3		2.7	2.1			3.2
328			2								1.6	3	2.8	3			2.7		2.5	1.9				1.3
329			15	16.5	12.5	11.6	7.8			3.6	3.4	6.7	6.8	10.2			7.9	7.5	9.7	5.2				5.8			30	6.5
330			4.6	5.9	7.6	10.4	6.2		5			5.2			3.6	4.5		5.5		7	8.5	8.7			5	5.5	5	4.2
331			2	2.3	2.1	2.3			2.4	4	5.7	7.2	6.3			6.5	6.6	5.6	6.2	7			11.2	11.4	11.8	8	7.6
333		10.3	18.5			9.5	5.8	8.5	8.1	7.8			8.3	8.2	8.8	10.7	7.8			6.1	5.1		6.5					8
334				1.5	1.7	5	4.6	6.3	5.2			4
335		5.3	5.6	5.5			5.3	5.2	4.8	4.4	4.1	3.1	5.7	15.4			15.8	10.7	10.6	9	5.3			3.5	3.3	3.2	7.4	7.2
336		4.3	7.8	19.4			6	4.7	4.4	4.3	3.2			2.8	3	3.5		3.5			3.8			8.1
337			4.5		11.2					6.3			9.8				10.2				9.4							5.2
338				2	6.3	5.3	4	4.2			13.2	12.7	6.1	5.7	2.9	2.5	2.4				2.8	3.2			4.5
339			17.9	20.6	14.5	9.9	6.3			3.6	4.6	6.5
340		1.5			5	5.1	5.1	7.1	4.7			4.5	4.3	4.8	8	5.5			6.3	5.2		6.2	7
341				1.6	3.8	3.4	3	2.6			2.8	3	4	4.2	4.5			4.3
342		7	8			6	5.7	8.2	7.4	6.8			4.7	4.8	5	4.8				5.4			14.5					4.2
344					9.7	8.4	11.3		8.6				5.3						9	9					6.3
345		7.6				6	5.1	4.8	5.8	7.2			7	4.8	5.3	7.5	7			11.2	13
346			4.3	4.5	5.4	5.3	4.5			5	5.2	5	7.1					7	7.4						4.5
347			4	5.2	5.1	5.4	5.2			5.4	4.6	5.2	4.9	4.8			2.3	2.1	2.3	2.4	2.8
348		2.8	6.5			5.6	5	4.5	5.5	5.2			4.6	4.6	4.5	4.3	4.7		4.5	4.6	6.2	8	8.4		12.8			11.8
349				14.6		4.8	5	4.6			4.4	7.4	8.5		6.3		9	7.5	7.3		8.7	7			11			7.7
350				2.3	5	4.8	5	4.2			3.8	6.8	8.1	9.6	12.7			9.2	2.5	10.5	7.2	5.4			4.3	4.1	4.1
352					6.8		11.4		7.8			6.5			6.1				4.2			5	4.9
353				10		6.8		6			5.7		7.8	7.5	7			8.9	10	10.5					12.2	12.8
354								11	12		9.5			6.2	5.3	6	5.2	6.3			8.7	12.8
355				11.4	17	16	3.5	6.8	4	3.8		3.5	3.4	5.5	19.6			16.6	7.5		4.5				2.6			4.6
356				3.2		15	19.5	14.1			6	4.8		3.3	2			2.4	3	6.3	9	7.2			6.5	6.1	9.1	10.8
357				12.3	13.2	9	5.1			3	3.1	4	4.2	7.4			9.6	9.3	7.8		5.2			5	6.5		0	8
358			16.3	8.8	6.2		3.4			3.6
359				22.4	16.4	8.5	7.4			7.1	4.2	7.4	7.2	7.3			5.6	5.4		16.5				13	17.4	10.7	16.7	5.8
360			5.5			5.3	7.1	10.9					17.6		30		27.7			15		14.5		8.3			6
361				9.3	14.8				5.6	4.8	4.1	4.4	5.3	9.4	5.7	4.5			6.1	10.4	9.3	10.2	8.2			7.1	7	8.9
362		9.5	20			6.5	6	5.3	5.7	5.6			5.5	6.1	5.9	6.6	6.6			6.8	7.2	7.2	8	6			5.7
364				11.2	6.5	10	5.5	5.7			3.4	4.5	4.4	4.7	6.1			6	6.8	9.6	14	11			11.3	10.6	8.8	7.8
365					19.5	9.7			4.6	4.6	5.5	6.2				8.9	9.2		7	8.1			7.2	6.2	6		5.1
366					5.6		6	5.4	9			8.2	7.9	7.5		7.8		9.5	11	9.9		11.5	13.7			8.3
367												1.6	3.5	6.4	3.8				1.9	2	3.8	1.9
368					1.5	1.6	3	2.9	2			2.7			2.3		3.2	3.2	2.9		3		2.6			2.3		2.4
369				11.3	10.5	7.8	4.6	3.6		4.7	4.5	6.9	8.1	6.8		6.1			5.4			5.1			4.8		5.5
373			9.6	8.3	11.8	12.2	9			5.5		3.4			4.6	4					7.8				8.7	14.4	16.9
374			12.5	9.8	9.6	8.8	5.2			7.1	4.2	4.8	4.7	6.9				17.6			7.1			6.5
375			4		2			1.9	1.8	1.6	1.4	1.9									1.8	1.7	2	1.9	1.9			3
376			7	9.5	14	8	6.5			2.7	2.5	2.5	2.3	2.6			3.2	4.5		3.8			4.3	3				3.3
401							1.4	1.8			3.4	3.2	3.4	3.3	2.7			2.8	2.3	2.3	2.6				2.3	3
402				6	12.6			7.5			4.9	5.3		8.1	8.5	15.5		11	8.8	9.1		11.4			13.1			13.4
403											3.2	4.2	4.6		5.4			5.3	5.3	4.6	5.9	4.2			3.5	3.6	3.4	3.6
404				15.5		6.4	3.1	3.4	3.2	3	2.8			2.8	2.7	2		1.8			1.6
405				10.1	14.1	11	10.2			5.1	4.4		4.7	5.4		3.4		6			6.8			8.2		8.5
406				7	5.8		8	5	5.2	5.1	5.2			4.1	3.8	3.1	4	3.8			7
407			1.3	2	4			10.2			9.8		11.9	10.4	10.8	10.6		7.6	7.9	8.5	10.9	7.1			8.4		9.4	12.4
408					8.1	10.9	7.5	7.2	5.3		4.2	3.8	4.1	3.7	3.2			3.3	3.1	3	3.2	4.1
409						2.5	9	11.5			3.7	3.9	4	3.2	3.5			4.6	4.9
410			3.5		14.5		5.6	3.4	4.6	2.6	2.4	4			4	5.2	5.7	4.8	4.4			4.2			4.3
411			1.4				1.6	2.1	2.8	4.8	10			5.7	5.6	4.9	4.7	5.1			2	<1.5
412				12.3		10.7	9.5	8.9	6.1	5.5	7			8.2	10.9	7	5.6	3.4			6	5	7.1	10.1	13.4			14.4
413				7.3	6.5	5	2	5.1	5.2		6.3	5.7	5	4.7	5			4.8	4.9	4.6	6	5.8			6.4	8
414				1.1			6.5	6.7	7.3	5	5.9			4.5	4.1	4.3	10.6	18.6			26	24	16	9.1	7.7			3.8
415					10.1	15.3	11.7		4.5		2.5	2.5	8	8.4	8.5	9.5			8	5.8	5	5.3	4.4			5.3	6.5	6.9
417			3.5	4			4.6	15.1	12.4	11.2	8.7				7.1		12.2	12.9			13.1			9.4
419			6.1	8.6	9			9.6	7.6	6	9	9.4			6			5.4	5.1			3.8
420						5.2		3.8								2	2.3			6.3	8.5	7.2	5.2	6.4			6	6.5
421						7.6	7.5		6.1	6.4	5.5			6.7			5.8		5.2					6.3		5.2
422						15.4	18.8	11	9.8	7			3.5	4	7	6.9		7.6		8.5	8.8			9.9			3.8
423				1.7	2.3			5	6.2	6.7	8.1	7.2			6.5	7.2		6.2	7.1			9.6	10.7		13.3	10
424			3.4	6		5.6	6.6	5.9			3.9			2			3.8	3.4	4.3		3			3
425				12.3		10.9	6.6	6.3	7	5.6	4.8			3.2		3	2.8	2.5			5	4.8	5.1		4.7			4.7
426
427				16.9	8.9	5.2	4.2	4.1			4.2	4	3	3.1	3			4.5	5	9.9		14.6		8.9	8	7.5	7.8	8.3
428					4.8	8.4	12.3	8.3	9.3			8.2	6	5.3	5	6.3			3	3.2	4	7	8.6		8.9	8.9	8.4
429				6.3	9	8.1	7	6			3.8	2.8	2.4	3.4	5.8			9.9		7.5	7.8				6.2	5.9	3.4
430					4.8	5			6.5	6.6	6	5.4	4.6			4.5	3.6	3.4	1.2	1.5
969			1.73	3.9	5.71	8.98				9.03		17.32		7.23				4.1		5								9.75
1123					1.62	3.51	5.33					7.23			7.07				6.2		6.91					5.17			7.22
1125							2.24	2.81			2.91		2.52	3.26				3.01			2.73				2.27			2.9
1127		1.1	0.3			19.59	14.37	10.3	10.58				10.09		10.27		6.57			3.68			3.98				17.81
1128							9.77			11.93			10.54				6.84			4.72				7.47			4.54
1130			1.3	8.31	10.01	10.8	9.57			8.27			10.08				5.36				6.98			9.02
1132			8.47	9.57		10.72				3.84			4.4					8.14							16.27			3.76
1140							3.16	3.1		3.63				7.86			8.23					4.92	4.78					3.52
1145				6.12	5.73	9.1	6.91	6.93			3.2	5.54	8.92	8.8	8.1			8.8			7.51							18.5
1147						6	5.44	9.86	9.94	9.75			9.14		9.2							3.52					5.29
1150				2.54	5.55	8.4			14.5		14.5					6.95			6.48				4.53			3.81
1151						3.41	7.1	7.4					8.85		8.57					10.04
1154					2.44	2.93	3.61				6.21		9.45	7.36				5.34			5.23				5.11			8.11	5.6
1156			9.94	6.2				3.71		2.43		3.17			8.12		8.42		7.93			14.5	4.86		3.37				8.4
1157				1.76				10.02		9.74	13.68	7.84			9.52	10	10.09	8.64	12.03			12.37	16.32	14.5	13.42	14.62			13.21
1158														2.75	3.75	3.86	5.71			4.04			7.03				4.17
1159						1.74	7.32	21.22	11.32	8.45			8	6.63	6.62	6.04					5.31			7					7.34
1160			3.17			6.78	8.75	7.95	11.45				9.96			6.52				13.87	12.25						8.68
1165				8.08	7.3	4.9	5.58	5.43			4.3		2		10.81			7.87		9.6		14.73			6.02		5.06		9.01
1170								3.63	3.45	6.53	11.94	10.82			9.84		5.15		5.31					4.47					4.58
1212										1.73	3.55	3.09	3.93			8.16			4.74
1217				2.7	6.84	5.92	5.77			12.37			4.25				6.71			5.02				11.89			5.34
1218								1.08	3.76	4.61		8.42			4.57			6.01				10.84				6.07
1219				1.72	6.54			15.12	10.09			12.03			11.65			13.59				14.67		10.32
1221						4.03	10.13	11.87	10.45	11.6			4.25			6.06				7.91			9.54					5.79
1222					1.58	4.36	6.69	8	13.39			13.69	14.83			7.49			10.97			12.01				5.42		11.84
1223				1.55	4.46	7.93	9.68	11.68			10.58	13.92	10.61	11.03	9.18			18.38	11.52	11.25	11.8	9.59			6.39	10.95	16.98		10.11
1224			1.41			8.48	10.25	7.15	6.66	4.49		10.04			9.64		4.75			5.74		10.07					8.96
1227						1.63	5.5			5.2			6.4				11.71		20.11	12.02	8.27			6.57			6.57
1229					0.76			14.08	5.32	10.47		13.41			11.83			8.61				7.91			6.88
1230						1.65	3.22	7.22	10.62			16.49			14.8				7.98							14.9			10.32
1231						4.09	6.1				4.84	5.93	14.12	14.51	6.31			11.55			13.98					2.9			5.37
1232					1.78	2.97	2.44			6			11.11				2.89			4.39				4.64			5.79
1233						5.88	4.76			3.06	5.4		9.31				9.09			13.56				5.66			8.12
1235								2.02			10.69	15.58	10.98	10.62	3.05			7.02	8.16	7.37	6.32	7.3			5.67			4.83
1237					0.84	4.65	3.55	5.12			6	8.76	7.25	6.55				5.22		7.94		9.35			10.68			8.03
1238			6.01	6.45	4.08	6.07			11.3	13.78	13.54					5.22			6.22				3.95			5.03
1240					0.65			2.17	2.63	2.03	3.16				11.83			14.05				13.76
1241								4.22	6.23	5.27	7.76			5.2			9.57				8.87				7.32
1244								1.55	4.83	4.55	5.38	6.11			6.14	6.54	4.26	11.08	9.86			11.1
1245						1.85	4.05	4.2			8.08	6.96	6.29	5.19	5.92			10.74			11.48	7.54			6.5			6.05
1246					5.03			7.07	7.61	8.17		7.27			6.95			3.23	3.06			8.55				9.11
1248					2.7	2.02	2.46			6.22	4.86	4.33	4.71	4.99			5.06			6.41				5.09				6.68
1251						2.42	3.63		4.48				4.78			4.4				8.61								2.71
1252						6.84	5.97	9.31	10.4	11.42			15.34		17.61		17.49			5		6.89						4.52
1253						0.98	1.87	5.09	6.97				3.9			6.16				7.76				8.69					4.97
1255						2.15	3.2	3	5.29			4.69		6.41		4.78				3.08
1256				0.99	1.44	5.3			6.97	9.99	13.86		13.69				4.96			13.58			6.52			6.26
1261						1.64				17.22	15.31	9.89	8.16			4.45			9.39				2.58				3.66
1359								4.54			16.4		7.82		3.3			1.98		<0.3		3.08			5.54			8.82
1363								11.62		17.6		10.35			4.99			5.55				4.38			5.16
1368						2.17	3.51			12.72			11.28			11.84					4.53						8.67
1372						3.62	6.01			8.1			7.62			9.47				11.41				9.45					5.24
1375						3.15			4.57	5.48	4.94		3.8			8.29			7.4							7.54
1377							1.56	2.67				4.99			4.48	6.25			7.81			5.3					4.96		6.51
1380					12.26	9.71			7.73	6.29	5.09	4.55	4.92			4.24			5.44					5.97			10.8
1381						2.34	6.69	7.67	10.28			14.58		6.69	5.3					4.05			5.34					3.42
1382								2.67			18.95	13.75	9.19	2.9					9.64		10.21				6.02		8.48
1383					5.17			10.79		9.6		7.06				3.36		4.02				4.02				3.72			4.67
1387									8.76	7.22		8.04						3.11				3.57			3.77				3.04
1390						4.35			6.14	7.15		8.5					7.31			5.58			4.61		3.7
1391									5.87			6.57				5.52			4.21							2.1
1394							6.49			5.37				8.17			5.7				4.52				4.31			4.18
1396						4.74	4.55			5.51			4.78				4.4				5.27								3.36
1399
1400					3.31	7.29	10.6			18.29	12.81		7.95				8			6.55				1.45			7.43
1401					1.61	3.18	4.19			10.1		14.7	13.24				4.79		11.73		11.02				10.45			18.83
1404								4.82		5.73	7.78	12.05			7.09			6.55				7.58		10.17		12.43
1406												9.99	10.46	9.96	8.5	7.93			4.52	5.03	4.97	4.13	2.01				1.35
1408										8.17	9.22	10.21	6.4	5.14
1411										1.05	2.23	5.92	5.93	6.2			6.69		6.3	7.21	6.07			5.43		6.55	3.24
1412						1.77			3.12	3.94		5.41				4.95	6.81	7.11		6.07			7		8.53		8.97
1414						4.45	4.58	7.09	7.72			6.65			15.3	12.94				16.74			10.91					7.14
1415						4.81	6.67	8.19			8.67	11.78	13.08		11.6			2.97		9.25		7.27				5.54			6.02
1417						2.95	12.57	9.76				10.12		12.94	11.74	13.48				8.84		6.74				5.09		4.23
1418									5.96			14.71		13.55		5.38				2.14		2.45
1466					1.74	1.08	1.4	6.57	9.7			7.75		6.22		6.92			8.56			10.93						6.49

## Sheet: Dosage
PID	D1	D2	D3	D4	D5	D6	D7	D8	D9	D10	D11	D12	D13	D14	D15	D16	D17	D18	D19	D20	D21	D22	D23	D24	D25	D26	D27	D28
1			1	2	2.5	3	3	3	2.5	1			0.5	1	1.5	2.5	3.5	4	4	4	4	4	4	4	4	4	4	4
2	1	2	3	3	4	4	4	4.5	5	5	5.5	5.5	5.5	5.5	6.5	6	6	6	6	6	5.5	5	5	5	5	5.5	5.5	5.5
3		1.5	3	3	4	5.5	7.5	8	8	8	8	10	10	12	10	5
4	2	4	4	3	1	0.5	1	1	1	1	1	1	1.5	1.5	3	3	3	3	3	2.5	2.5	2.5	2.5	2.5	2.5	2.5	2.5	2.5
5	0.5	1	1	1	2.5	5	7	8	8	8	8	4
6	1	2	2	2				0.5	1	1	1	1.5	2.5	3	3	3	3	3	3	3	3	3	3	3	3	3	3	3
8	1	2	2	2	1	1.5	1.5	1.5	1.5	3	3	4	4	4	4	4	4	4	3	4	3	3	2	2	2	2	2	2
9		2	4	4	4	4	4	4	4	4	4	4	4	4	4	4	4	4	4	4	4	4	4	4	4	4	4	4
10	2	2	1	2	2	2	1	1	1					1.5	1	1	1	0.5	0.5	0.5	0.5	1	1	1.5	1.5	1.5	1.5	1.5
11		2	3	3.5	1			1	1.5	1.5	1	0.5	1	0.5	1.5	2	2.5	2.5	1	1.5	1.5	1.5	1.5	1.5	2.5	2	2	2.5
12	1.5	3	1.5				0.5	0.5	0.5	1	2	2	2	2	2	2	2	1.5	0.5	1	1	1	1	1	1	1.5	1.5	1.5
13	2	4	4	2	2	1	1	1	1	1	1	1	1	1	1	1	1.5	1.5	1.5	1.5	1.5	1.5	1.5	1.5	1.5	2	2	2
14		2	4	2	1	2	2	3	4	4	4	6	6	6	6	6	6	6	6	6	6	6	6	6	6	6	6	6
15	1	1		0.5	2	2	2	2	3	4	4	4	4	4	4	4	4	4	4	4.5	5	5	5.5	6	6	6	6	6
16		1.5	3	3	3	3	3	3	3	3	3	4.5	4	4	4	3	2	2	2	2	2	2	2	2	2	2	2	2
17	3	3	3	2	2	2.5	2.5	3	3	3.5	3.5	3	3	1.5					0.5	1	1.5	3	4	4	4	5	6	6
18		1.5	3	3	3	3	3	3.5	4	4	4	3	3	4	4.5	5.5	6	6	6	6	6.5	7	7	7	7	7	7	7
20	2	4	4	2	1	0.5	1	1	2.5	2	3	3	3	3	3	3	3	3	3						3
21	1.5	5	3.5	4.5	5.5	3									3	6	7	8.5	4
22		2	4	4	4	4	4	4	4	4	4	4	4	4	4	4	4	4	4	4	4	4	4	4	4	4	4	4
23		2	4	4	4	4.5	6	6	6	6	6	6	6	6	6	6	6	6	6	6	6	6	6	6	6	6	6	6
24	1	2	2	3	4	5	6	6	6	6	6	6	6	6	6	6	6	6	6	5.5	5.5	5.5	5.5	5.5		5.5
25			1	2	2	2	2	2	2	2	2	3	2.5	3	3	3	3	3.5	4	4	4	4	4	4	4	4	4	4
26						0.5	1.5	3	4	4	2	2.5	2.5	2.5	2.5	2.5	4	6	6	5.5	5.5	5	5	3.5	4	4	3.5	3.5
27				0.5	1	1.5	2	2	1.5	1.5	1.5	1.5	1.5	1.5	1.5	2	2	3	2	2	2	2	2	2	2	2	3.5	2.5
28	2	4	4	1.5	0.5	0.5	1.5	2.5	4	4.5	4.5	5	6	6	7	8	8	8	8	8	8	8	8	8	8	8	8
29	1.5	1.5									1.5	3	3	3	3	3	3	3	3	3	3	3	3	3	3	3
30	2	4	4	4	4.5	6.5	8	8	8	8	8	8	8	8.5	9	9	9	9	9	9	9	9	9	9	9	9	9
31	2	4	4	4	4	4	4	4	4	4	4	4.5	7	6.5	6.5	6.5	6.5	6.5	6.5	6.5	6.5	6.5	6.5					7
32	2	1.5	1	1	1	2	1								0.5	1	1	1	1.5	3	4	4	4	4	4	4	4	4
33	2	2	2	2	1		0.5	1.5	1.5	1.5	2.5	3.5	1.5	4	4	4	2.5	3	1.5		2	4	4	3	3	3	3	3
34	1	2	2	2	2	2	2	2	2	2	2	2	3	4	4	4	4	4	4	4	4	4	3	2	2	2	2	2
35	1	2	2	2	4	5	4	3	3	3	3	3	4.5	4.5	4.5	4.5	4.5	4.5	4.5	5.5	6	6	6	6	6	6	6	6
36	1	2	2	2	2	2	2	2	2	2	1							0.5	1.5	2	1	1	1	1	0.5
37																1.5	3	3.5	4	4	4	4.5	4.5	4.5	4.5	4.5	4.5	4.5
38	2	4	4	2		2	2	2	2	2	4	5	6	6	6	6	6	6	6	6	6	6	6	6	6	6.5	6.5	6.5
39		2	4	4	2		0.5	2	3	3	3	3	3	3	3	3	3	3	3	3	3	3	3	3	3	3	3	3
40		2	3	2	1.5	1.5	1.5	1.5	1.5	2.5	3	2	2	2	2	2	2	3	4	4	4	4
41	2.5	4.5	4.5	4.5	6	7	8	7.5	7	7.5	7.5	3.5		2	4	4	4	4	4	4	4.5	4.5	4.5	4.5	5	5	5	5
42	2	4	4	4	4	4	4	4	4	4	4	4	4	4	4	4	4	4	4	4	4	4	4
43	3	4.5	4.5	4	4	4	5	5	3.5	2	1	1	2	2	2.5	3	3	3	3	2.5	2	2	2	2	2	3	3	3
44	3	3	3	3	2.5	2.5	1.5	1.5	2.5	2.5	3	3	4.5	3	2	1	1	1	1.5	1.5	1.5	2	3	4	5	5.5	6	5
45	1	2	2	2	2	1	1.5	4.5	4	4.5	4.5	4.5	4.5	4.5	4.5	4.5	4.5	6.5	6	6	6	6	7	7	6	6	6	7
47	4	4	2	2	1			0.5	2	2	2	2.5	4	4	4	4	4	4	4.5	4.5	4.5	4.5	4.5	4.5	4.5	4.5	4.5	4.5
48									1	3	4	4	4	4	4	4	4	4	4	4	4.5	4.5	4.5	6	6	6	6	6
50	2	4	4	4	2	1	2.5	3.5	5	6	6	6	6	6	6	6	6	6	5.5	5	5	5	4.5	4
51	1.5	3	3	3	3	2.5	2.5	2.5	2.5	3	3	3	3	4	4	5	2	6	6	6	6	6						6
52					1.5	3	1.5	2	2	2	3	3	3	3	3	3	3	3	3	3	3	3	3	3	4	4	4	4
53		2	4	6	8	8	8	8	8	8	8	8	8	8.5	8.5	8.5	8.5	4.5
54		1.5	3	3	3	2.5	2	1	1	1	1	2	3	2	3	2.5	2.5	2.5	3.5	3.5	3.5	3.5	3.5	3.5	3.5	1.5
55	2	4	4	2	1		1.5	1.5	1.5	3	4	5	5	5	5	5	5	5	5	5	4.5	4	4	4	3.5	3	3	3
56			1	3	4	4	4	4	4	4	4	4	4	4	4	4	4	3	2	1	0.5	1	1	0.5	0.5	1	1.5	2
57		2	2	1	1					1	2	3	4	4	4	4	4	4	4	4	4	4	4	4	4	4	4	4
58	1	2	2	2	1.5	1.5	1.5	1.5	1.5	1.5	1.5	2	4	4	4	4	4	4	4	4.5	4.5	4.5	5	5	5	5	5	5
59	1	2	2	2.5	3	6	6														6	6	6	6	6	6	6	6
60				1	1			0.5	1	1	1	2	3	4	4	4	5	6.5	4	4	4	4	4	4	4	4	4	4
61	1	1.5	2	2	6	6	8	8	7	7	7	7	7	7	7	6.5	6.5	6.5	6.5	6.5	6.5	6.5	6.5	6.5	6.5	6.5	6.5	6.5
62	2	2	2	1.5	2.5	3	4	3.5	4	4	4	3	2	2	1	1	1	1	1	1	1	0.5		0.5	0.5	0.5	0.5	0.5
63	2	4	2				1	2	2	2.5	3	3.5	4.5	5	5	5	5	4	1.5	1.5	3	4	4	3.5	1.5	2.5	2.5	2.5
64			1	3.5	5	5	5	5	4	4	4.5	5	5	5	5	5	5	5	5	4.5	3.5	3.5	3.5	3.5	3.5	3.5	3.5	3.5
65	1.5	3	1.5	1.5	2.5	3.5	3.5	3.5	3.5	3.5	3.5	3.5	3	3	3	3	3	3	3	3	3	3	3	4	5	5	4.5	3
66	2	2	2	1	1	1		1	1	1	1	2	3	4	4	4	4	5	5	5	5	5	5	5	5	5	5	5
67	2	4	5	5	5	5	5.5	6	6	6	7	7	8	8	8	8	8	8	8	8	8	8	8	8	8	8
69	1	2	2	2	3	3	3	3.5	3.5	3.5	3.5	4.5	5	6	5.5	4.5	4	4	2	2	4	4	4	4	4	4	4	4
70	1	1.5	1	2.5	4	3	3	3	3	3	3	3	3	3	3.5	3.5	3.5	3.5	3.5	3	3	3	4	4	4	4	3.5	3.5
71		1	2	2	1	1	1	1	1	1	2	2	2	2	2	2	2	2	3	3	3	3	3	3	3	3	5	4
72						0.5	1	1	1	1	1	1	1	1	1	1.5	1.5	1.5	0.5
73		2	4	4	4	4	5	6	6	6	6	6	6	6	6	6	6	6	6	6	6	6	5	4	5	5	4	4
74	1.5	3	1.5			1	2.5	3.5	4	4	4	4	4	4	4	4	4	4	3	2	2	1.5	1	1	1	1	1.5	2
75		3	1			1	2	2	2	2	2.5	3	3	3	3	3	3	3	4	3.5	3	3	3	3	3	3	3	3
76		2	3.5	3.5	2.5	2	2	2	2	2	2	2	2	2	2	2	2	2	2	4	4	4	4	4	4	4	4	4
77	1	2	2	2	2	2.5	3.5	4	4	4	4	4	4	4	4	4.5	4.5	4.5	4.5	4.5	4.5	4.5
78					0.5	2	1	1	0.5	0.5			0.5	0.5	0.5	0.5	1.5	2.5	3	3	3.5	4	4	4	4	3.5	3	3
79	2	4	4	2		1	2	1	0.5	2	2.5	3	3	3	3	3	3	3	3.5	4	4	4	4	4	4	4
80		3	3	3	2.5	2	2	2	2	2	3	5	6	6	6	6	6	6	6	5	4	4
82	1	2	2	2	2	2	4	4	4	4	4	4	4	4	4	4	4	3	2	2	2	2	2	2	2	2
83	1.5	3	3	2.5	2	2	2	2	2.5	3.5	4	4	2	1.5	2	2	2	2	2	2	2	2	2	2	2		2	2
86	1.5	3.5	4	4	2	1.5	2	2	2	4	4	4	4	3.5	3.5	3.5	3.5	3.5	3.5	3.5			3.5			2	2.5	2.5
87	1.5	3	1.5	2	2	2	2	2	2	2	2	2	2.5	3.5	4	4	4	4	2					0.5	1	1	1	1
88					1	1.5	1	1	1.5	2	2	2	4	4	3	2	2	2	3	3.5	5	3
89		2	4	4	4	5	6	6	6	6	6	6	6.5	7	7	7	7	7	7	7	7	7	7	7	7	7	7	7
90	1	2	2	2	2	3	3	5	4	5	6	6	7	6	6	6	7	7	7	7	7	8	8	8	8	8	4	1
91	5	4	4	4	3.5	3	3	3.5	4.5	5	4.5	4	4.5	5.5	6	6	6	6	6	6	6	3
92	2	4	2	3	3	1.5	0.5	0.5	1	1.5	2	3	4.5	2.5	4.5	3.5	3	3	3	3	3	4	4	4	4	4	4
93	2	4	3	2	2	2	1	1	1.5	2.5	3	3	3.5	5	5.5	4.5	3.5	3	3	3	3.5	4	4.5	6	6	6	6	7
94	1	2	2	2	4	6	6	6	6	4	4	4	4	4	4	4	4	4	4	4	5	5	5	5	5	5	5
95		1	2	1	1	1	1	1	1.5	1.5	1.5	1.5	1.5	1.5	1.5	1.5	1.5	2.5	2.5	2.5	3.5	3.5	1.5		1.5	3	3	3
96	2	4	4	2	1	1	1	1	1.5	2	3	3	2.5	2	2.5	2.5	2.5	2.5	2.5	2.5	2.5	3	3	3	3.5	4	4
97	3	3	3	3.5	3.5	3.5	4.5	5	6	6	6	5.5	3.5	2	2	2	2	2	3	4	4	4	5	6	6	3	6	7
99	4	4	4	2	2.5	3	4	4	4	4	4	4	4.5	7.5	5	5	5	5	5	5	5	5	5	5	5	5	5	5
100	2	3	2	2	3	2.5	2.5	2.5	2.5	3.5	4.5	3	2	2	2	2	2	3	4	4	3	3	3	4	4	4	4	4
101		0.5	1.5	2	2	2	2	2	2	2	4	4	4	4	4	4	4	4	4	4	4	4	4	4	5	5	5	5
104		2	4	4	4	3	1	1	1	1	1	2	3	2	2	1.5	1.5	1.5	1	1	1	1	1	1	1	1.5	1.5	1.5
105		1	2	2	2	2	2	2	4	4	6	6	6	3	3	3	3	3	3	3	3	3	2	4	5	5	5	5
106	0.5	3	3	3	3	1.5	2	2	1.5	1.5	1.5	1.5	1.5	2.5	1.5	1.5	1.5	1.5	2.5	2.5	2.5	3	4	4	4	4	4	4
107	1	2	3	4.5	5	5	4	4	4	4	4	4	4	4.5	5	5.5	6	6	6	6	6	6	6	3
108	4	2	1	0.5		1	1	1	1.5	2	2	2	2	3	2.5	2.5	2.5	2.5	2.5	2.5	2.5	3	3	3	3	3	3	3
109	1.5	3	3	3	3	3	3.5	4	5	5	5	5	5	5	5	5	5	5	5	5	5	5	5	5	5	5	5	5
111	1.5	3	3	3	1.5	1	2	2.5	3	3	4	6	6	6	3	4	4	4	4	3.5	3	1.5	4	4	4	4	4	4
113	2	3	4	4	2	2	2	1.5	1	1	2	2	2	2	2	2	2	2	2	2	2	2	2	2	2	2	2	2
114	2	4		2.5	3.5	5	6	8	8	7	4	4	4	5.5	5.5	5.5	11.5	8	8	9	10	10	10	10	10
115	1.5	3		1	2	1.5	1	1	0.5	0.5	1	1	1	1	1	1	1	1	1	1	1	1	1	1	1	1	1	1
116	1	2	2	2	2	3	4	5	6	6	6	6	5.5	5.5	5	4	3.5	3	3	3	3	3	3	3	3.5	4	4	4
117		1.5	3	3	3	3	3	3	3.5	3.5	3.5	6	4	2	5.5	5.5	6	6	6	3	4	4	4	4	4	4	4	4
118		1	2	2	2	2	2	1	0.5				0.5	1	1	1	1	1	1	1	1	1	1.5	1.5	1	1	1	1
119	1.5	3	3	3	4	5.5	6	6	7	7	7	7	7.5	8	8	8	8	8	8	8	8	8	8			8
120	4	4	5.5	3	3	1.5	2	2	2	2	2	2	2	1										0.5	1	1	1	1
121	4	4	2	1		0.5	1	1	1.5	1.5	2.5	3	4	5	5	5	5	2		1	2	2	2	2	2
122	1.5	3	3	1.5	0.5	1	3	4	4	5	6	5.5	5	5.5	6	6	6	6	6	6	6	6	6	5	4	4.5	5	5.5
123	0.5	1	1	1.5	2	2	2	2	4	4	4	4	4.5	5.5	6	6.5	7	7	7	6.5	6	5.5	5	4	2.5	2	2	1.5
124		2	4	3	2	2	2	3	4	4	4	4	4	4	4	5	6	6.5	7	7	7	7	6.5	6	5	4	4	4
126	2	4	4	4	3	3	1.5	2	2	2	2	2	2	2.5	3.5	4	4	4	4.5	5	5	5	5	5	5	3.5	4	4
127	1	2	3	1		2	3	3	3	3	3	3	2.5	1	1	1	1	3	6	6	6	6	5	7	6	6	5	5
128			4	4	4	5	6	6	6	6	6	5.5	5	5.5	6	6	7	8	7	6	5	4	4	4	3.5	3	3	3
301			2	3	3	5	5			5		6	7				8		8	8	8			8		8
302		4	4	3	2.5	2.5	3			4	4	5	6	6.5			6.5	6.5	7	8	9		9	4.5	6	6	6
303		3	3	3.5	4.5	5			5.5	5.5	7	7	6.5			6.5	6.5	6.5	6.5	6.5			6	6	6	6
304		2			3	3	2.5	2.5	3			3.5	4	5	6.5	6.5			6.5		6.5	6.5	6			6
305	2.5		2	1						1	1	1	1	0.5			0.5	0.5	0.5		0.5			0.5	0.5	0.5	0.5	0.5
306				4			4	4				6	5	2		1				4						4	4
307		1			1	2.5	6	8	8			8	8	8	6	3			3	3	8	8	8			7	6	5
308		2	2			4	5	6	9	6			6				6			6
309	1.5	2			2			2		2.5	2.5	3.5	5	6	6	6			6		6.5		7			7
310			4	5	6		6			6		6		6			6		6		6			6				6
311	2			4	4	4	4	4			4	5	7			8	8	8	8	8	8	8			4		4
312		3.5		1.5	1.5	2	2.5	2.5	2.5			2.5	2.5	2		2			1.5	0.5	0.5	1.5	2		2	2.5	2.5	2.5
313			1																1	2	2				3	1.5
314			1.5	1.5	1.5	2	2			3	3	3	3	3			3		3		3			3	3.5	6.5	7	7
315	2	4	4		5		6	6	6			6	6.5	7
317		2	4				5	5.5			6	6	6	6				6	6	5	4.5				4
318		4										8			8		3								4
319	1	2	4			4	6	6	6	6			4	4	4				5	5	6.5	8	8	9			9	9
320						2			4	4	2	3	3				3	3					3	4	4	4	3
321		4		3	3	3			3	3.5	4						4
323		3	3	3	3	3			4	4	4	4	4			4.5	4.5	6	5	5			6			6	6
326		4			4	5			6		6			6	6.5	7	8			8							8
327	3	3.5	4	3	3			3	3	3	3	3			3	3		3	3			4
328		1								2	3	3	3			3		3	3				1.5
329		3	4	1.5	1	1			2	3	5	6	6			6	6	6	6				6
330		2	2	2	2	2		1.5			2.5			3	4		4		4	4	4			2	2	2	2	2
331		2	2	2	3			4	6	8	8	8			8	9	9	9	9			9	8	7	6	6
333	2	3			2	2	3	4	4			4	4	4	4	4			4	4		4					5
334	1.5		3	4.5	5	8	9	10			10
335	1.5	3	3			4	4	4	5	5	5	4	4			2	1	1	0.5	0.5			1	1.5	2	3	4
336	1.5	3	3			0	0.5	1	1	1			2	2	2		2			2			4					4
337		4		6					5			6				6				4.5							4.5
338			2	5	4	5	9.5			8	9	4	2	2	6	6				6	11			8				8
339		4	3.5	1.5	2	2			4	5	6
340	1			2	3	4	5	5			6	6	7	8	8			8	8		8	8
341			1	2.5	4	4	5			8	9	10	10	10			10
342	2	4			4	5	6	6	6			7	7	7	8				8			8					8
344				4	4	4		4				6						5	4					6	6
345	2				2	3	3	6	6			6	6	6	7	7			8	8
346		4	5	6	6	6			7	7	7	7					7	7						7
347		2	4	4	5	5			6	6	7	8	8			8	8	10	10	10
348	3.5	3			3	3	3.5	4	4			4	4	4	4	4		4	5	6	6.5	7		8			7
349			4		3	5	7			7	8	8		4		6	5	5		5	5			5			4.5	4.5
350			1	1.5	2	3	4			5	6.5	8	8	8			5	5	5	5	5			5	3	3.5		6
352				2		4		4			4			5				6			4	4
353	5		5		4		5			6		7	7	7			8	8	8					8	8			8
354		4					8	8		7			6	7	8	8	8			8	8
355			4	3	1	1	2	2	2.5		3.5	5	7	8			8	5		3				3			6	6
356			1		2	1											1	2.5	4	4	2			3	3	4	4	4
357			4	3	2	2			4	6	6	7	8			7	7	6		6			6	7		7	5
358		4	3	3		4			6
359		4	3	2	1	1			2	2	3	4	4			4	5		7	6			6	6	5	4	6
360		2			3	4.5	6					4		3		3			2		2		2			1.5		1.5
361			4	4				2.5	2.5	3	2.5	3	3	3	2.5			1.5	1.5	0.5	0.5	0.5			0.5	0.5	0.5	0.5
362	4	3				1	2	2	2			2	2	2	2	2			2	2	2	2	2			2
364			3	2.5	3	3	3			3	4	5	4	5			5	6	7	7	5			6	6	6	6	7
365				4	2			2	4	3.5	4				4	4		3	3			3	3	3		3
366				5		5	6	7			6	6	6		6		7	7	7		7	7			6.5			7
367					0.5	1		4			6	8	8	8				5	4	4	4					2		2
368	2			4	4	5	6	6			8			8		8	8	8		8		8			8		8
369			2	1.5	1	1	1.5		4	4	4	4	4		4			4			4			4		4
373		4	4	4	4	4			3.5		3			5	5					6				5	5	5
374		2	1.5	1	1	1			2	2	2.5	3	4				5			3			3
375		3		3			3.5	2	2	2	2									1.5	2	2	1	2			4.5	4.5
376		2	2.5	3	2.5	1			1.5	2.5	3	3.5	6			5	6		5			5	5				5
401					1	1.5	4	5	5	5	4	4	4	4	4	4	4	4	4	4	4	4	4	4	4	4	4	4
402			4	4	3	3	3	3	3	3	2	5	6	6	6	6	5	6	6	6	6	6	6	6	6	6	6	6
403							0.5	1	1	2	3.5	5	6	6	6	6	4.5	3	3	3	2.5	3	3	3	3	3	3	3
404		2	4	2	2	1.5	4	3	2.5	2	2	2	2	2	2	2	2	2	2	2	2	2	2
405		2	2	2	1	1	1	1	1	1	2	2	2	2	2	4	4	5	5	5	5	5	5	5	5	5	5	5
406			1	2	2	2	2.5	2.5	2.5	2.5	3	3	3	3	3	3	3	3.5	4	4	4
407		2	2	5	6	7	7	8	8	8	8	8	8	8	8	8	8	8	9	9	9	9	9	9	9	9	9	7
408			1.5	1.5	1.5	3	3	3	3	3	3	5	5	5	5	5	5	5	5	6	7	8	8	8	8	8	8	8
409		2	1	1	2	5	6	4	4	4	5	6	6	7	8	8	8	8	4
410		1	2.5	4	2.5	1	1.5	3	2	4	4	5	6	6	6	6	6	6	6	6	6	6	6	6	6	6	6	6
411		2	2	2	3	3	4	5.5	7	8	7	6	8	5	4	5	5	3
412		1	2	1.5	1	1	1	1	1.5	2	3	3	3	3	3	3	4	5	5	5	5	5	5	5	4	4	4	4
413		1	2	2	2	2	3	4	4	4	2	1	3	5	5	5	5	5	5	6	6	6	6	6	6	3	3	3
414			2	2	2	2	2	2	2	2	2	2	2	2	2	2	2	2	2	2	1
415		1	2	2	1.5	1	1	1	1	1	1.5	4	4	4	4	4	4	4	4	4	5	5	5	6	6	7	8	8
417		2	2	4	4	4	6	4	4	4	5	5	5	5	5	5	5	5	5	5	2	2	2	2	2	2	2	2
419		2	2	2	2	2	2	2	2	2	2	2	2	2	2	2	2	2	2	2	2	2	2	2	2	2	2	2
420			4	4	4	4	4	4	4	4	4	4	4	4	2	2	3	4	4	4	4	4	4	4	4	4	4	4
421				1	2	2	2	2	2	2	3	3	3	3	3	3	3	4	4	4	4	4	4	4	4	4	4	4
422				2	2	2	2	2	2	1.5	1	1	3	3.5	3	6	6	6	6	6	6	6	6	6	6	6	6	5
423			1.5	3	3	3	3	2.5	4	4.5	5	5	5	5	5	5	5	5	5	5	5	5	5	5	4	4	4	4
424		2	2	2	2	2	2	2	2	2	2	2	2	4	4	4	4	4	4	4	4	4	6	4	4	4	4	4
425		2	2	1.5	1	1	1.5	1	1	1	1	1	1	1	1.5	1.5	1.5	2	2	2	2	2	2	2	2	2	2	2
426		0.5	1	2.5	4	4	4	4	4	4	4	4	4	4	4	4	4	4	4	4	4	4	4	4	4	4	4	4
427		1	2	1	1	1	2	2	2	2	2	3	3	2	3	4	4	4	5.5	8	8	3.5	4	4	5	4.5	4	4
428			1.5	1.5	4	4	4	4	4	4.5	4.5	4.5	3.5	4	5	5	5	5	5	5	5	5	5	5	5	5	5	5
429		2	2	2	2	2	2	2	2	2	3	3	6	8	8	8	8	8	8	8	8	8	8	8	8	8	8	8
430			1	2	2	2	2	2	2	2	2	3	2.5	2.5	2.5	2.5	2.5	2.5	2	2	2	1.5	1	1	1	1	1	1
969	2	2	4	6	6	6	6	6	6	6	6	6	6	6	6	6	6	6.5	7	7	7	7	7	7	7	7	7
1123	1	2	2	2	4	6	6	6	6	6	6	6	6	6	6	6	6	6	6	6	6	6	6	6	6	6	6	6
1125					1	2	2	2	2	2	2	2	2	2	2	2	2	2	2	2	2	2	2	2	2	2	2	2
1127	2	2	2.5	3	3	2	1	1	1	0.75	0.5	0.5	0.5	0.5	0.375	25	0.25	0.25	0.25	0.375	0.5	0.5	0.75	1	1	1	0.75	0.5
1128					1	2	2	2	2	1.5	1	1	0.5	0.5	1	1	1	1	1	1	1	1	1	1	1	1	1	1
1130	1	2	4	6	6	6	6	6	6	6	6	6	5.5	5	5	5	5.5	6	6	6	6	6	6	6	6	6	6	6
1132	2	2	2	2	2	1.5	1	1	1	1.5	2	2	3	4	4	4	4	4	4	4	4	4	4	4	3	2.5	2.5	2.5
1140			1	2	2	2	2	3	4	5	6	6	6	6	6	6	6	6	6	6	6	6	6	6	6	6	6	6.5
1145	1	2	2	2	2	2	2	2	2	2	3	4	4	4	4	4	4	4	4	4
1147		1	2	2	2	2.5	3.5	4	4	3.5	3.5	3.5
1150		1	2	3	4	4	4	4	3.5	3	3	2.75	2.5	2.5	2.5	2.5	2.5	2.5	2.5	2.75	3	3	4	4	4
1151			1	2	2	3	4	4	4	4	4	4	4	4	4	4	4	4	4	4
1154			1	2	3	5	6	6	6	6	6.5	7	7	7	6.5	6	6	6	6.5	7	7	7	7	7	7	7	7	6
1156	1	2	2	2	2	2	2	2	2	2.5	3	3	3	3	3	3	3	3	3	3	3	2.5	2	2	2	2	2	2
1157		1	2	4	6	6	6	6	6	6	6	6	6	6	6	7	7	6	6	6	6	6	6	6	6	5	4	4
1158												1	2	3	4	5	6	6	6	6	6	6	6	6	6	6	6	6
1159				2	2	4	6	3	1.5	3	3	3	3	3	3	3.5	4	4	4	4	5	5	5	6	6	6	6	6
1160	1	2	3	4	4	4	4	4	4	4	4	4	4	4	4	5	6	6	6	6	6	6	6	6	6	6	6	6
1165		2	2	2	2	2.5	3.5	4	4	4	4	4	4	2.5	1	1	1	1.5	2	2	2	1.5	1	1	1	1	1	1
1170				2	2	2	2	3	5	6	5.5	5	5	5	4.5	4	4.5	5	5.5	6	7	7	7	7	7	7	7	7
1212								1	2	2.5	3	3	3	3	3	3	3	3
1217		1	2	3	4	4	4	4	4	3.5	3	2.5	3	3	3	3	3.5	4	4	5	6	6	6	6	5	4	5	6
1218					1	2	2	4	6	6	6	6	6	6	6	6	6	6	4.5	3	3	3	3	3	3
1219		1	2	4	6	6	6	5.5	5	5	5	4.5	4	4	3.5	3	3	3	3	3	3
1221			1	2	2	3	4	3.5	2.5	1.5	1.5	1.5	2.5	2.5	2.5	2.5	3	3	3	3	3	3	3	3	3	3	3
1222		1	2	2	4	6	6	6	6	6	6	5	2	3	3	3	3	3	3	3	3	3	3	3	3
1223	1	2	2	4	6	6	6	6	6	6	6	6	6	6	6	6	6	5	4	4	4	4	4	4	5	6	6	5
1224	1	2	4	6	6	6	5	4	4.5	5.5	6	6	5.5	5	5	5	5	5	5	5.5	6	6	6	6	6	6
1227				0.5	1	2	3	1.5			1	2	2.5	3	3	3	3.5	4	2	1	2	2	2	2	2	2	2	2
1229			1	2	5	6	6	6	6.5	7	7	6.5	6	6	5.5	5	4.5	4	4	4	4	5	6	6
1230				0.5	1	1.5	2.5	3	3	3	3	2.5	2	2	2	2	2	2	2	2	2	2	2	2	2	2	2	2
1231				1	2	2	2	2	2	2	3	4	3.5	2.5	2	2	2	3	4	4	4	4	4	4	3	2	2	2
1232			1	2	2.5	3	4.5	6	6	6	6	6	6	6	6	6	7	8	8	8	8	8	8	8	8	8	8	8
1233				1	2	2	3	4	4	5	6	6	6	6	6	6	6	6	6	5	4	4	4	4	4	4	4	4
1235						1	2	4	6	6	6	5	4	4	3	2	2	2	2	2	2	2	2	2	2	2	2	2.5
1237			1	2	4	6	6	6	6	6	5	4	4	4.5	5	5	5	5.5	6	6	6	5	5	5	6.5	6.5	6.5
1238	1	2	2	2	3	4	4	5	6	5.5	4.5	3.5	3	3	3	3.5	4	4	4	4	4	4	4	4	4	4.5	5	5
1240			1	2	4	6	6	6	6	6	6.5	7	7	7	7	7	7	6	5	5	5	4	3	3	3	3	3	3
1241						1	2	2	3	4.5	5	5	5	5.5	6	6	6	6	6	6	6	6	6	6
1244						0.5	1	2	3	3	3	3.5	4	4	4	4	4	4	4	4	4	3.5	3
1245				1	2	4	6	6	6	6	6	6	6	6	6	6	6	6	6	6	5	4	4	4	4	4	4	4
1246			1	2	2.5	3	3	3	3	3	3	3	3	3	3	3	3	3	4	5	5	5	5	5	5
1248			1	2	3	5	6	6	6	6	6	6	6	6	6	6	6	6	6	6	6	6	6	6	6	6	6	6
1251				1	2	3	4	4	4	4	4	4	4	4	4	4	4.5	5	5	4.5	4	4	4	4	4	4	4
1252				1	2	2	2	2	1.5	1.5	1.5	1.5	1.5	1.5	1.5	1.5	1.5	1	1	1.5	1.5	2	2	2	2	2	2
1253				1	2	4	6	6	6	6	6	6	6.5	7	7	7	7	7	7	7	7	7	7	7	7	7	7	7
1255				1	2	3	4	4	4.5	5	5	5.5	5.5	5	5	4.5	4	4	4	4
1256		1	2	4	6	6	6	6	6	6	5	4	3	2	2	2	3	4	4	3	2	2	2	2	2	2	2	2
1261				1	2	4	6	6	6	4.5	3	3	3	3	3	3.5	4	4	4	4	4	4	5	6	6	6	6	6
1359				1	2	2	2	3	4	4	2	0	0	0	0	0	0	0	0	0	1	2	2	2	2	2	2	2
1363					1	2	2	3	4	3	2	1.5	1.5	1.5	2	2	2	2	2	2	2	2	2	2
1368				1	2	2	2	2	3	3.5	3	3	2.5	2	2	2	1.5	1	1	1	1.5	3	3	3	3	3
1372				1	2	3	4	4	4	4	4	4	4	4	4	4	4	4	4	4	4	4	4	4	4	4	4	4
1375				1	2	3	4	4	4.5	5	5.5	6	5	4	4	4	4	4	4	4	4	4	4	4	4
1377					1	2	3	4	4	4	4	4	4	4	4.5	5	5	5	5	5	5	5	5	5	5	5	5	5
1380			1	2	1.5	1	1	1	1	1	1	1	1	1	1	1	1	1	1	1	1	1	1	1	1	1
1381				0.5	1	1.5	3	3	2.5	2	2	1.5	1	1	1	1	1	1	1	1	1	1	1	1	1	1	1
1382							1	3	4	4	2	0	0	2.5	4.5	4	4	4	4	3	2	2	2	2	2	2	2	2
1383			0.5	1	1	1	1	1	1	1	1	1	1	1	1	1	1	1.5	1.5	1.5	1.5	1.5	2	2	2
1387				1	2	2	2	2	1.5	1.5	1	1	1	1	1	1	1	1.5	2	2	2	2	2	2	2	2	2	2
1390				1	2	2	2	2	2	2	2	2	2	2	2	2	2	2	2	1.5	1.5	1.5	1	1	1.5	2	2	2
1391				1	2	2	2	2	2	2	2	2	2	2	2	2	2	2	2	2	2	2	2	2	2
1394					1	3	4	4	4	4.5	5	4.5	4	4	4	4	4	4	4	4	4	4	4	4
1396				1	2	2	2	2	2	2	2	2	2	2	2	2	2	2	2	2
1399
1400			1	2	3	4	4	4	4	2	0	1	2	2	2	2	2	2	2	2	2	2	2	3	4	4	4	4
1401			0.5	1	1.5	2	3	4	4	5	6	5	4	3	2	2	3	4	4	3.5	3	3	3	3	4.5	6	6	6.5
1404				0.5	1	1	1	1	1.25	1.75	2	1.5	1	1	1	1	1	1.5	1.5	1.5	1.5	1.5	2	2	2	2	2	2
1406									1	2	2	1.5	1	0.75	0.5	0.5	0.5	0.5	0.5	0.5	0.25	0	0	0	0	0	0	0
1408						1	2	2	2	1.5	1	0.5	0	0
1411							0.5	1	1	3.5	6	6	6.5	7	7	7	7	7	7	7.5	8	7.5	7	7	7	6.5	6
1412				0.5	1	1.5	2	2	2.5	4.5	6	6.5	7	7	7	5.5	4	4	4	4.5	5	5	5	5	4.5	4	4	4
1414				1	2	3	5	6	6	6	6	6.5	7	7	7
1415				1	2	2	2	2	2	2	2	2	2	3	3.5	3	3	4.5	6	5.5	5.5	5.5	5.5	5.5	5.5	6	6	6
1417				0.5	1	3	4	3	3	3	3	3	3	3	3	1.5	1	2	2	2	2	2	2	2	2	2	2	2
1418								2	2	2	2	1.5	1	1	1	1	1	1	0.75	0.5	0.5	0.25
1466	1	2	2	2	2	3	5.5	7	6.5	6	6	6.5	6.5	6.5	6.5	6	6	6	6	6.5	7	7	7	7	7	7	7

## Sheet: TB
PID	TB.0	TB.1	TB.2	TB.3	TB.4	TB.5	TB.6	TB.7	TB.8	TB.9	TB.10	TB.11	TB.12	TB.13	TB.14	TB.15	TB.16	TB.17	TB.18	TB.19	TB.20	TB.21	TB.22	TB.23	TB.24	TB.25	TB.26	TB.27	TB.28
1	89.4	89.4	61.5	46.1	38.1	30.1	31.9	29.3	35.2	45.8	NA	40.1	40.5	40.5	29.5	25.9	28.5	28.3	26.2	26.7	29.6	29.6	27.8	30.3	NA	NA	29.1	NA	NA
2	65.2	172.6	176.9	251.4	204	166.9	113.2	95.5	77.8	69.2	58.2	66.3	65.7	59.8	51.3	51.8	49.5	44.3	39.6	42.7	37.2	42.7	37.2	29.1	NA	NA	37.1	NA	41.3
3	33	NA	NA	NA	NA	NA	NA	NA	NA	NA	NA	NA	NA	NA	10	NA	NA	NA	NA	NA	NA	10	10	13	NA	NA	15	NA	NA
4	NA	52	NA	NA	NA	NA	NA	NA	NA	NA	NA	45	NA	NA	NA	NA	NA	NA	NA	NA	NA	24	NA	NA	22	NA	21	NA	17
5	46	NA	38	NA	33	NA	NA	NA	NA	NA	NA	NA	NA	14	NA	NA	NA	NA	NA	NA	NA	14	13	NA	NA	15	17	NA	15
6	48.9	49.9	65.2	63.9	101.7	128.1	159.2	187.2	177	138	98.1	73.2	57.9	53.8	49.4	41.7	NA	42.8	NA	NA	38.9	39.5	40.7	34.9	NA	NA	NA	36.2	NA
8	16.7	76.7	58.9	NA	NA	49.6	16.4	15.7	12	10	NA	8.7	8.5	8.7	NA	8.8	NA	NA	7.5	7.4	7.4	7.2	8.5	NA	NA	9.2	8.8	NA	8.6
9	15	105.9	142.3	97	98	77.5	46.6	46.2	41	35.7	39.4	34.1	31.8	NA	18.8	20.8	NA	NA	25.4	NA	20.3	NA	22.8	22.4	NA	24.8	NA	NA	20.3
10	32	85	125	112	66	NA	NA	136	209	NA	274	120	85	NA	86	96	79	76	50	NA	NA	42	37	36	33	33	NA	NA	NA
11	428.9	198.2	219.8	211.2	292.3	318.9	311.5	262.9	255.8	281	290.2	278.8	318	341.6	287.2	233.6	187.8	179.5	178.6	213	154.1	122.9	99.9	83.3	73.7	87	65.4	61.8	150.35
12	29	202	NA	89	NA	NA	NA	147	NA	184	161	145	NA	103	74	NA	NA	42	40	33	28	NA	NA	23	NA	NA	21	24	NA
13	26.5	230.3	172	159	160	183.4	209.7	184.2	219.6	183	224	304.1	295.5	251.7	259.8	273.7	176	194	192	169.1	172.6	178.3	138.9	99	NA	128.5	121.5	95.6	99.6
14	36.6	33.8	43.5	48.3	46.4	49.5	61.1	62	46	45.1	38.4	33.4	NA	29.7	27.7	25.8	26.1	24	25	24.4	24.4	25.4	NA	22.3	NA	NA	NA	25.4	17.2
15	525	353.2	148	NA	NA	NA	NA	NA	NA	94.8	NA	83	66.4	69	67	NA	NA	56.6	49.3	47.9	50.7	47.6	NA	54.3	48.7	42.6	37.5	NA	NA
16	70	NA	NA	NA	NA	NA	69	NA	NA	46	NA	NA	NA	22	NA	NA	NA	NA	NA	NA	NA	15	NA	15	NA	15	NA	NA	12
17	NA	23.7	38.4	23.3	16.4	15.8	16.3	17.2	19.7	16.8	18.1	NA	19.4	16.3	18.1	12.6	14	NA	26.3	34.7	NA	39.5	44.6	36.5	NA	NA	26.8	26.1	22.5
18	NA	121.1	190.5	155.1	91.3	69	87	122.3	107.4	139.3	125	105.4	86	93	107.1	93	101.4	78.9	67	NA	53	60.8	58.7	60.8	57.7	57.6	NA	NA	41.8
20	13.3	14	12.7	10.6	9.2	10.8	11.1	11.2	14.5	14.5	18	15.1	NA	12.5	NA	13.2	NA	NA	NA	14.7	NA	NA	NA	NA	NA	NA	8.5	NA	NA
21	22.6	138.3	150.3	176.1	202.5	250.8	273.1	193.5	140.9	108.8	97.2	78.7	68.8	76.6	71.4	69.6	59.7	52.6	49.3	43.3	41.1	36.1	36.5	35.2	32.2	31.6	31.1	34.4	30
22	49.8	84.4	121.4	89.8	NA	42.7	26.9	26.4	23.6	24.1	NA	NA	22.7	22.8	20.2	NA	19.2	16.8	NA	17.1	20.7	21.4	NA	34.9	NA	NA	23.8	NA	NA
23	25.7	69.7	NA	NA	38.4	31	NA	18.6	16.8	15	NA	10.8	12.2	NA	NA	14.1	NA	NA	15	NA	13.9	NA	NA	NA	NA	14	NA	13	NA
24	26	205	NA	NA	NA	NA	NA	NA	NA	NA	31	NA	NA	26	NA	NA	NA	NA	NA	NA	19	NA	NA	17	NA	NA	NA	20.6	NA
25	57.1	80.3	66.1	49.7	61.8	55	40.4	29.1	24.3	19.9	20.2	NA	17.2	NA	NA	15	NA	15	14.5	NA	NA	NA	NA	NA	14.1	NA	NA	NA	NA
26	62	NA	NA	NA	114	52	223	NA	285	242	183	162.5	177	NA	NA	108	NA	78	NA	NA	NA	NA	NA	NA	NA	NA	NA	NA	NA
27	26.9	33.2	30.8	36.3	48.6	68.9	77.8	68.8	79.6	78.7	88.9	102.5	116.3	126.9	92.3	94.5	63.9	50.7	49.1	36.6	27.9	30.4	25.5	19.1	17.1	21.5	15.3	14.2	15.4
28	60.5	97.2	118.5	110.6	NA	90.9	78	63.6	56.2	48.7	NA	NA	35.4	38.2	38	40.5	33.5	27.7	NA	33.6	29.3	NA	NA	25.4	29.3	NA	31.4	33.3	NA
29	13.4	39.3	75.4	62.5	69.4	48.8	54.4	50.5	41.1	33.7	33.5	23.3	29.2	22.6	21.3	NA	NA	16.4	17.2	12.1	15.3	13.4	NA	NA	12.2	11.3	NA	11.8	NA
30	13	47.7	37.3	43	46.6	37.6	27.6	18.5	14.8	15	13.1	10.7	9.1	9.5	9.2	9	8.5	8.6	7.7	7.9	9.7	NA	9.2	NA	8.1	NA	9.2	NA	NA
31	30	NA	NA	NA	NA	NA	NA	23	NA	NA	NA	NA	NA	NA	14	NA	14	14	NA	11	11	NA	NA	NA	NA	NA	NA	NA	NA
32	NA	61.5	78.9	50.4	48.1	39.8	27.1	23.5	16.4	9.2	10.9	8.8	9.9	9.5	10.9	9.8	8.5	9.8	9.7	11.8	14.1	14.4	15.8	16.9	15.2	NA	NA	16.1	NA
33	301.5	293.1	271.3	210.7	188.6	182.5	129.2	97.7	77.1	68.4	67	51.8	53.2	49.2	48.2	42	43.5	38.4	41.6	40.6	44.2	47.8	45.6	45.2	50.9	47.1	NA	51.3	NA
34	NA	76.4	43.6	NA	NA	21.8	16	NA	12.6	10.5	NA	NA	10.8	9.5	9.5	7.9	10.8	NA	NA	12.3	NA	NA	NA	NA	NA	NA	8	6.8	NA
35	75.6	55.8	52.4	55.7	42.4	50.4	40.4	27.7	22.4	28.4	26.2	27.4	21.8	22	20.8	NA	20.1	NA	NA	18.9	26.2	NA	18.4	NA	NA	NA	15.1	NA	NA
36	98	NA	NA	NA	NA	NA	NA	NA	83.5	NA	NA	209	206	198	177	201	195	NA	191	206	185	217	266	NA	NA	221	235	202	141
37	22.7	130.4	99.8	91	53.4	56.8	51.1	40.9	46	41.6	34	38.9	33.1	58.2	45.8	60	67.1	85.6	79.5	42	33.8	32.9	30.4	NA	NA	29	33.1	29.2	28.9
38	24.1	55.2	93	49.9	47.7	44.2	32.2	30.4	15.9	NA	NA	15.4	15.3	12.6	12.2	14	NA	NA	NA	16.8	9.7	15.9	16.7	NA	NA	10.5	12.6	16.8	NA
39	15.3	41.8	44.7	39.7	30.6	24	20.9	17.8	14.7	19.6	14.5	12.9	10.4	12	NA	NA	12.5	NA	14.4	NA	NA	12.7	NA	8.9	NA	NA	12.5	NA	9.4
40	32.4	29.1	NA	NA	96.2	0	66.8	52.3	NA	NA	20.6	16	NA	13.5	14.2	NA	NA	18.3	19.1	19.3	18.5	NA	NA	NA	NA	NA	NA	NA	NA
41	NA	118.2	70	34.9	40.7	42.4	35.7	38.6	78.1	68.1	38.5	32.7	31.1	31.2	29.3	28.3	24.1	21.2	23.2	21.9	23.2	17.6	19	20.6	18.1	13.1	16	15.7	NA
42	20	NA	NA	93	77.5	NA	NA	NA	36	NA	NA	27	NA	24	NA	NA	48	NA	NA	NA	19	NA	NA	NA	20.7	NA	NA	NA	NA
43	51.8	72.4	45.3	43.2	NA	NA	38.4	30	30.3	25.6	NA	NA	23.4	23.2	NA	23.4	19.8	NA	NA	17.2	17.8	NA	NA	17.4	NA	NA	18	16.2	15.3
44	35	NA	NA	63	NA	58	NA	96	89	NA	NA	NA	NA	NA	NA	NA	NA	NA	NA	NA	NA	118	NA	103	101	NA	88	84	63
45	47	96	146	146	190	NA	NA	89	65	NA	43	42	37	NA	38	44	40	40	39	NA	NA	31	29.9	27.2	NA	26.9	NA	NA	27.3
47	87.2	72.3	53.1	45.5	45	32.5	24	18.9	15.7	16	19.6	13.7	20.4	21.7	22.6	21.6	22.5	19.3	15.8	16.6	14.4	17.5	13.4	NA	NA	NA	14.5	NA	15.9
48	11.1	27.8	25.1	17.6	16.8	11.5	14.5	13.7	15.5	NA	18.7	15.9	15.5	13.8	12.4	11.5	NA	10.5	NA	7.8	8.7	10.1	NA	NA	6	NA	8.7	NA	10.6
50	7.2	32.8	17.7	15.6	19.7	20.1	20.3	17.5	14.7	14.3	12.8	13.3	12.2	11.5	5.3	10.3	11	9.9	NA	9.3	9.7	13.7	9.9	10.7	NA	NA	NA	NA	NA
51	23.9	40.6	57.2	39.5	42	21.7	13.8	13.8	13.5	11.3	13.8	NA	NA	13.6	15.5	NA	12.9	12.5	NA	NA	15	15	NA	NA	NA	NA	NA	NA	NA
52	188	137.3	144.5	109.4	110.6	136.2	133	89.5	65.4	46.3	45.2	39.2	35	29.75	32.5	20.8	NA	NA	24.9	NA	19.9	NA	NA	NA	NA	22	NA	14.9	13.1
53	48	184	NA	145	NA	NA	NA	NA	NA	NA	NA	NA	40	50	40	NA	NA	38	NA	45	43	41	NA	NA	45	NA	NA	41	39
54	15.4	29.3	48.9	56.8	82.8	106.5	80.7	70.1	66.4	58.8	55	39.9	36.6	35.1	28.9	27.7	NA	NA	19.7	20.2	NA	20.2	18.2	NA	NA	18.1	NA	16.7	18.3
55	13	NA	NA	NA	NA	NA	NA	29	27	NA	NA	NA	NA	NA	14	NA	NA	NA	NA	NA	NA	NA	NA	NA	NA	13	NA	NA	NA
56	43	NA	NA	NA	145.6	112.8	80.7	82.2	76.7	66.5	NA	42.7	38.6	34.5	25.8	26.2	NA	NA	31	21.3	NA	19.3	NA	23.3	NA	24.8	26.2	23.6	20.6
57	13.5	44	97.3	98.7	122.9	93.1	66.1	42.8	39.4	33.1	45.8	NA	37.9	27.9	25.7	23.3	15.9	23.2	21.5	NA	19.9	13.8	16.5	15	15.2	NA	10.7	NA	11.8
58	9	NA	NA	75	NA	39	NA	NA	NA	NA	NA	NA	23	25	22	26	35	NA	NA	14	NA	15	NA	16	NA	NA	15	NA	NA
59	31	136.6	118	NA	NA	45	40.95	NA	NA	NA	NA	NA	NA	NA	NA	NA	NA	NA	NA	NA	NA	NA	18.3	17.8	16.5	NA	NA	NA	NA
60	NA	381.8	263.3	200.8	230.2	308.4	290.6	277.8	258.4	218.5	181.5	126	150.3	154.2	100.2	101.6	104.7	90.7	87.8	83.1	76.5	62.5	59.8	67.3	59.8	44.1	46.1	36.7	33.9
61	40.3	90.7	97.6	99.2	80.2	80.8	77.6	75.7	61.9	38	26.2	22	16.7	13.1	13.3	14.7	11	NA	NA	13	14.3	NA	NA	10.8	NA	NA	13.1	NA	NA
62	30.5	27.5	37.5	11.7	9.5	19.1	6.2	9.5	7.5	8.8	13.9	9.1	12	7.4	9.1	8.6	7.4	NA	NA	6.1	NA	NA	7.3	7.8	NA	NA	8.6	NA	9.2
63	14	33.3	88.4	115.5	92.8	37.5	24.4	28.8	19.9	NA	26.9	17.3	33	38.4	37.6	34.5	NA	29.8	29.1	25.5	30.5	34.1	42.4	NA	32	26.1	31.5	31	24.9
64	160.1	69.6	123.5	85.7	111.7	114.3	100.9	86.7	69.5	53.4	44.5	44.4	40.9	34.5	35.9	31.4	NA	28.4	26.9	24.9	24.4	24	24.7	NA	19.1	NA	NA	19.2	16.7
65	119.4	118.4	105.3	94.7	71.2	54.4	46.3	27.7	22.6	31.1	27	25.5	22.8	23	23.4	19.8	NA	20	20.3	NA	19.5	NA	NA	NA	22.9	21.2	25.6	25.8	25.4
66	8	36.7	47.7	42	27.7	15	13.8	11.2	11.2	10.4	13.3	15.5	8.8	7.6	8	10	8.8	8.7	7.9	NA	7.4	5.3	7.1	4.1	5.5	NA	NA	5.4	NA
67	10	41.6	26.5	30.1	18.7	16.4	15.9	15.2	13.2	8.5	9.1	10.1	10.3	10.1	9.4	6.1	7.5	9.5	9.4	13.3	NA	10.4	NA	NA	14.1	NA	11.5	NA	NA
69	237.9	153.9	140.1	89.2	79	71.2	66.8	62.1	69.2	63.5	58.8	58.2	57.4	56.1	45	44.4	44.8	41.4	39.1	34.8	31.5	32.3	32.1	34.8	NA	26	NA	NA	26.8
70	7.1	46.6	69.1	50.8	38.4	31.7	25.8	20	13	12.7	NA	10.5	10.2	9.2	10	9.5	NA	NA	8.7	NA	8.1	NA	10.5	NA	NA	6.3	NA	6.3	9.9
71	33.9	96.8	NA	86.8	NA	158.1	172	212.3	NA	NA	124.3	91.6	83.6	78.3	63.1	54.5	NA	48.7	42	42.4	37.9	NA	NA	38.8	NA	37.3	NA	40.8	38.6
72	93.9	NA	NA	114.5	123.8	NA	177	NA	196.9	184	184.4	NA	NA	150.8	NA	137.2	152.8	168.9	176.5	NA	174.7	137.1	117.4	122.2	101.6	NA	NA	73.1	72.4
73	21.9	73.7	133.35	101.4	80.5	54.7	43.7	36.2	28.5	25.7	23.5	21.7	22.3	22.7	19.5	NA	20	NA	NA	24.3	NA	27.1	26.2	30.5	70.8	119.6	212	77	58.7
74	37.9	52.4	57.8	36.1	28.5	NA	16.9	25.2	31.9	25.9	25.6	NA	NA	18.8	12.4	14	NA	14.2	NA	NA	11	NA	NA	13.5	15.8	NA	NA	11.9	NA
75	44	215	NA	NA	NA	NA	58	NA	NA	NA	26	NA	NA	NA	NA	NA	NA	NA	16	14	NA	16	16	NA	13	NA	NA	NA	NA
76	78.6	NA	41.7	26	NA	20	NA	16.7	14.9	12.6	NA	NA	11.5	NA	11	9.4	9.6	9.3	NA	9.1	7.9	8.4	NA	NA	NA	NA	8.5	NA	9
77	17	26.85	50.9	22.3	23.6	20.5	15.4	16.3	14.5	14.4	15.4	NA	NA	12.1	NA	14.9	NA	17.4	NA	NA	15.6	NA	NA	16.6	NA	NA	NA	NA	NA
78	38	NA	NA	NA	91.5	93.8	121.2	149.4	190.4	NA	283.7	268.7	265.6	230.5	NA	NA	NA	192	NA	141.7	102.2	86.7	82.1	NA	81.5	93.8	76.9	90.1	92.7
79	10.2	32	86.2	48.1	46.2	37.3	25.5	19.3	16.5	16.7	15.9	15.2	15.5	13.8	12.2	13.1	14.9	12.5	14.2	11.2	12.8	11.9	11.5	NA	11.2	11.1	NA	NA	NA
80	55.3	63.1	36.8	36.1	35.8	33.5	22.4	22.3	18.6	15.6	NA	12.3	13.2	8.5	14.8	15.5	17.6	NA	19.3	14.3	17	NA	15.8	NA	NA	15.8	NA	NA	NA
82	13.1	58.1	80.3	85.1	67.1	43.9	33.5	26.1	25.3	24.6	19.2	14.4	16.6	17.7	NA	NA	NA	19.1	17.9	16.7	15.6	13.6	NA	NA	15	NA	15.1	NA	NA
83	15.6	22.95	27.1	22.2	18.3	25.1	NA	17.1	NA	NA	24.2	40	25.1	18.2	16	19.3	NA	18.4	12.7	NA	NA	NA	NA	NA	NA	13.3	NA	NA	15.3
86	NA	67.2	82.8	105.2	108.8	51.6	40.8	29.2	21.7	20.6	17.7	7.7	16.6	17.2	19.8	19.6	NA	17.5	17.6	NA	NA	NA	NA	NA	26.2	NA	21.2	22.3	NA
87	12.9	112.7	73.5	56	36.7	27.4	19.2	19	NA	21.9	22.9	23.4	NA	19.1	18.3	16.3	19	18.6	NA	16.2	7.1	10.6	10.4	11.2	9.2	NA	6.4	11.1	NA
88	22.3	36	48.9	61.2	73.1	90.6	82.3	86.1	50.8	35.1	37.8	30	24	15.4	18.3	19.3	19.3	19.1	11.5	13.4	14	11.4	19.7	17.1	26	17.5	25.5	19	23.1
89	NA	NA	NA	NA	NA	NA	NA	NA	NA	NA	NA	NA	NA	38	38	31	30	NA	26	NA	27	25	26	25	NA	23	NA	20	NA
90	NA	78.1	117.2	120	110.8	90.7	95.1	77.2	113.8	104.7	96.9	NA	NA	76.8	70	67.7	61.5	57.7	57.2	NA	54.5	NA	48.4	35.4	NA	NA	NA	29.3	29.9
91	NA	NA	NA	126	NA	NA	NA	165	156	145	132	NA	215	NA	NA	NA	NA	NA	NA	61	NA	NA	NA	NA	NA	NA	NA	NA	NA
92	13	79.1	NA	115	80	NA	52	55	68	55	43	NA	NA	27	22	NA	26	22	NA	NA	NA	NA	NA	18	NA	NA	NA	17	17
93	13.3	38.5	88.3	83.8	76.3	48.8	34.3	29.5	27.7	25.3	12.9	18	NA	15.2	14.8	13.4	10.3	11.8	12.2	NA	11.2	9	6.1	9	11.1	10.2	11	10.2	7.1
94	17.7	50.5	58.2	24.2	22.9	28.4	18.1	16.4	16.7	14.4	18.9	NA	17.5	NA	14.4	8.1	14.4	8.9	NA	13.4	12.3	12.9	11.4	11.4	NA	NA	8.6	NA	NA
95	9.5	48.5	74.5	57.4	76.9	97.3	73.4	34.7	30.3	26.9	29.5	20.9	20.9	18.2	13.2	13.9	12.3	NA	15.2	17.2	NA	12	NA	13.1	11	11.5	11.4	11.5	NA
96	11.7	87.4	122.5	75.2	75.7	56.1	36.8	36.1	38.5	37.2	36.4	32.6	24.6	22.9	17.2	15.4	15.8	NA	NA	15.6	NA	16.3	NA	NA	NA	15.3	NA	NA	NA
97	478.6	230	122	121.6	79	101.5	86.1	72.2	NA	44	61.5	52.6	48.6	41.8	39.8	NA	NA	39.2	37.8	36.5	NA	NA	NA	41	59.1	72	97.1	109.2	120.8
99	19.4	36.7	50.3	52.8	64.5	34.4	33.5	26.6	21.9	18.7	18.8	17.4	14.5	13.1	15.9	14.9	13.7	13.4	13.6	13.7	NA	14	NA	14.2	NA	NA	NA	14.5	NA
100	9.9	44.5	72.6	88.3	128.8	103.5	60.1	43.5	37.7	35.5	34.8	29.6	25.9	23.1	19.6	NA	NA	18.5	NA	15.1	NA	13.1	NA	NA	15.6	NA	16.1	NA	NA
101	46.6	44.7	114.3	128.2	136.8	107.2	110.5	83.8	64.1	NA	NA	43.1	40.6	38.4	37.3	37.7	41	NA	40.7	33.7	NA	NA	32.4	NA	NA	32.4	NA	28.9	NA
104	24	NA	NA	NA	NA	NA	NA	NA	24	22	NA	NA	NA	NA	NA	NA	NA	NA	NA	NA	NA	NA	NA	NA	9	NA	NA	NA	NA
105	9	NA	NA	NA	NA	NA	NA	NA	NA	NA	NA	158	178	NA	NA	NA	89	69	NA	48	NA	NA	NA	43	NA	39	39	NA	NA
106	38.6	48.7	65.5	45.9	66.2	67.4	42.6	34.5	32.2	28.5	23.6	20.4	16.5	13.1	12.9	12.7	18.1	13.5	14.3	21.9	17.4	14.1	20.8	21.2	23.5	18.8	16	14.7	14.5
107	NA	305	NA	NA	NA	NA	NA	NA	NA	NA	50	NA	NA	43	44	39	40	41	33	NA	34	29	34	32	32	NA	NA	29	29
108	121.9	62.3	73.6	99.4	126.9	112.9	NA	65.7	46.8	47.7	33.1	30.8	27	NA	25.2	23.2	20.8	19.2	19.2	18.2	NA	17.7	17.9	15.6	NA	NA	NA	NA	15
109	22	NA	NA	NA	NA	NA	NA	35	NA	NA	NA	21	20	19	20	NA	20	NA	15	NA	NA	NA	NA	NA	19	23	21	NA	19
111	85.1	NA	71	56	58.9	46	37.8	52.1	29	NA	NA	21.4	NA	21.2	NA	19	NA	NA	17.8	NA	NA	19.6	NA	NA	NA	NA	12.9	NA	NA
113	13	26	18	14	13.8	19.1	14.9	12.4	8.6	13	12	59.2	12.1	10.3	NA	9.6	NA	NA	5.7	NA	NA	6.2	NA	NA	NA	NA	NA	NA	NA
114	18	117.5	221.6	183.1	234.7	311.8	294.2	273.3	229.3	170.4	106.8	85.3	70.3	63.2	67.3	65.2	70.9	67.3	62.9	60.8	54.8	54.7	45.4	41.6	42.6	42.9	NA	40	43.4
115	483.7	137	150	176	262	303	435	492	462.2	492	492	492	486	652.9	668.6	532.9	507.1	492	492	492	477.3	383	261.8	181	132	152.4	129.3	122.4	117.2
116	12	65.2	37	34	32.8	26	23.6	22.6	16	20.7	18	16	15	15	NA	16	NA	NA	18	NA	19	NA	17	NA	NA	14.4	NA	16.6	NA
117	NA	44.9	32.1	30.5	NA	23.7	25.6	24.8	23.4	24.6	27.2	NA	NA	15	NA	13.5	14.8	NA	NA	12	11.9	NA	8.2	7.2	NA	NA	8.9	10.9	NA
118	62.5	108.6	175.2	188.4	205.8	194	208	199	270.9	350	377.2	304	228	222.4	200	169.2	NA	188	NA	NA	125.4	NA	115.5	NA	104.9	NA	NA	81.1	NA
119	14.2	19.5	18.5	24.5	29.4	44.9	41.1	25.3	21.2	18.4	NA	13.1	NA	13.5	NA	14.8	NA	11.1	9.8	10	NA	11.1	8.2	NA	NA	NA	NA	15.6	NA
120	11.4	35.45	46.8	49	44	26.9	18.5	14.3	13.8	12.4	14.6	12.8	14.1	17.7	15.6	15.4	9.2	8.8	8.6	8.7	6.3	7	7.2	8.3	7.6	8.5	7.9	7.8	10.1
121	22	41	17.7	16.8	12.1	11.2	9.4	8.5	8.8	11.7	14	12.6	21	20	18.8	15.8	13	15.1	13.5	12.1	10.3	10.1	NA	8.6	8.5	NA	8.3	8.9	10.6
122	22.8	32.8	88	87.6	83.8	103.4	96.2	94.3	59.6	51.8	43.9	38.2	33.5	30.4	28.9	30.4	NA	27.5	26.7	24	21.8	NA	18.3	NA	17.2	16.8	15.6	17	15.9
123	18	51.15	58	43	34	28.6	30	27.6	32.4	NA	NA	26.9	NA	NA	21.2	23.9	34	39	55	66	59	66	82	84	NA	62.75	55.9	49.5	NA
124	23	151.3	214.5	177.5	94.7	52	54	84	97	105.6	88.25	NA	60	53	55.3	52.6	48.9	38.7	38.4	NA	NA	39.3	NA	43.1	NA	53.8	NA	NA	47.9
126	27.1	57.8	NA	65	90	104	125	127	140	150.7	145.7	121.8	97.7	104.8	94.6	NA	NA	96.6	NA	93.4	NA	89.2	NA	NA	77.4	NA	78.2	NA	69.4
127	18	69.5	67.8	48.7	40.9	32.7	18.5	15.7	15.4	15.1	13.6	11.3	10.1	9.9	11	10.6	12	10.9	6	6.7	7.3	11.2	12.2	9.3	9.4	10.9	16.3	14	10.2
128	34.2	NA	203	157.7	189	235	295	313	305	328	318.6	203.6	137.8	123.8	111.1	71	89	66	62.3	59.2	60.7	56.4	48	39	54.1	54.6	47.9	52.9	NA
301	97.3	93	98	NA	47.4	36.6	40.7	34.8	23.9	28.6	27.8	23.3	19	18.9	125.9	18.7	16.8	19.4	15.7	NA	16.5	12.5	15.8	12.9	12.8	13	NA	14.6	NA
302	16.4	63.8	63.7	39.7	57.7	64.2	50	52.1	36.4	33.9	28.2	28.8	27.1	27.1	24.4	21.4	19.8	21.2	18.6	22.8	35.3	37.7	45.5	29.5	23.9	20.9	18.3	15.2	25.7
303	25.7	52	106.1	92.3	79.4	49.8	34.5	26.9	27.1	25.6	21.5	18.3	15.4	15.9	16.2	13.3	13.7	13.9	12.3	15.6	15.5	13	NA	NA	9.8	9	9.8	11.5	NA
304	47.8	39.7	59.7	48.1	39.8	38.8	26.6	23.7	27.7	26	30	30.5	30.9	24.9	26.4	25.2	25.5	21.8	NA	NA	17.2	NA	17.9	18.1	NA	NA	NA	16.7	NA
305	58.7	179.5	136.8	219.6	219.6	216	226.2	312.9	426.4	430	339.4	337.4	244.4	281.3	267.7	314.8	237.1	216.2	194.3	172.2	170.9	NA	183.6	186.2	184.5	187.3	176.4	107.6	119.6
306	61.9	32.7	79.6	114.1	140.9	110.2	93	114.8	159.2	236.1	264.5	221.2	126.9	258.2	314.8	178.4	102.8	86.1	87.2	74.9	71.6	69.3	79.4	55.3	50.3	49.7	NA	46.1	44.7
307	24.7	86.5	109.1	119.2	69.5	69.7	46	33.2	23.2	19.4	12.5	12	NA	9.1	10.2	8.4	6.7	7.2	6.5	NA	7.5	9.8	6.3	6.4	7.9	6.5	8	6.7	8.1
308	40.3	39.9	44.8	59.7	60.5	46.5	31.4	22.7	18.7	16	16.4	19.7	NA	NA	15.6	NA	NA	NA	16	NA	NA	17.6	NA	NA	NA	NA	NA	NA	NA
309	703.1	258.4	156.1	142.1	164.6	164	130.9	101.5	98.3	86.2	77.9	73	70	65.5	60.9	57.2	63.8	56.8	NA	NA	51.7	NA	44.8	NA	50.5	NA	NA	41.8	NA
310	22.6	NA	28.9	15.9	15.2	14.8	10.9	NA	10.5	12	NA	11.5	NA	10	NA	9.2	NA	NA	9.1	NA	10.2	NA	11.6	NA	NA	13.2	NA	NA	NA
311	17.3	48.2	88	98.5	134	NA	204.9	237.4	274.5	269.6	275.3	255.1	300.8	286.7	235.5	264.4	292.2	254.5	239.4	214.8	NA	187.4	125.4	116.8	101.1	91.7	80.8	NA	76
312	202.1	88.2	98.5	171.1	151.4	145	115	74	66.5	58.1	50.3	48.5	38.7	37.2	35.2	31	28.5	28.4	36	39.3	42	28.4	25.1	23.7	25.9	NA	23.4	21.6	23
313	434.1	208.2	190.1	259.2	350.2	377.1	378	336	285.6	260.7	207.4	160.8	121.7	105.8	87.9	NA	64.3	NA	61.1	55	57.4	54.5	53.6	46.8	47.4	NA	43.3	40.3	42.9
314	19	86.7	42.2	32.2	31	20.6	22.8	21.8	17.3	20.1	19	14.6	14.1	14.3	11.3	12.4	11.6	11.8	11.9	NA	15.2	NA	16.2	NA	NA	13.7	13.5	18.6	13.6
315	19.8	37.2	45.8	28.4	23.2	NA	14.1	10.6	10.1	8.5	10.6	NA	NA	14.4	13.4	14.9	22.9	NA	14.8	17.8	11.9	13.1	12.1	11.8	11	NA	NA	14.7	14
317	14.9	53.8	51.7	46.1	35.3	30	33	68	65.8	NA	39	36	41.1	39.5	34.1	44	31.7	NA	NA	59.6	NA	98.5	NA	88.2	NA	NA	NA	148.1	200.3
318	221.7	199.3	150.7	160.7	171.8	106	73.4	NA	59.3	58.8	NA	51	NA	38.7	NA	NA	37.5	NA	36.5	NA	27	NA	NA	33	NA	NA	36.3	NA	NA
319	93	97.3	89.4	125.7	185.6	208.6	244.8	303.1	323.3	354.3	401.3	160.7	132.8	100.3	101.9	84.8	78.1	76.5	69	64.2	61.5	62.9	56.1	50.2	51.3	42.9	NA	43.3	43
320	104.5	48.4	100.2	114.5	133.1	173.2	190	214.3	174.5	134.5	122.6	91.5	75.8	59.9	49.5	46.4	40.8	38.1	36.1	34.3	NA	NA	NA	NA	35.4	61	79.9	99.5	105.3
321	27.3	40.8	NA	43.9	39	37.1	40.3	30.3	29.6	23.9	22.3	20.1	16.7	13.7	NA	NA	13	NA	14.3	13.5	NA	NA	NA	16.5	NA	NA	NA	NA	NA
323	107.8	117	105.3	66.1	69.8	58	60.5	45.6	44.3	39.4	34.4	26.7	29.6	28.9	27.9	32.8	31	25.8	24.5	22.4	23.5	23.6	NA	NA	24.5	NA	NA	28.3	28.3
326	NA	67.6	86.6	47.6	NA	32	26.6	22.2	18.2	17.4	18.4	18.2	15	14.6	15.9	13.1	14.2	14.3	13.5	NA	NA	17	NA	NA	NA	NA	NA	NA	16.3
327	47.7	77.3	61.6	51.4	38.7	36	32.5	18.7	24.3	21.3	17.5	19.7	22.5	24.9	17.9	13.3	13.4	14.8	NA	11.4	13	NA	NA	9.2	NA	NA	NA	NA	NA
328	24.2	33.5	26.3	38.8	43	42.6	47.6	33.8	30	27.7	24.2	23.5	22.7	26.1	22.1	19.2	15.1	13.5	NA	13.3	12.9	9.9	12.8	NA	8.7	NA	7.2	NA	7.1
329	14.1	63.7	101.6	157	189.9	142.1	133.7	125.3	111.7	NA	82.5	78.9	65.9	54.9	45.9	NA	NA	36.3	35.2	31.9	32.4	NA	NA	NA	31.8	NA	NA	41.2	NA
330	28.6	21.9	14.6	12.7	10.3	11.4	8.8	10.5	NA	7.4	NA	NA	6.8	NA	NA	9.7	6.2	NA	7.1	NA	6.9	8.2	9.9	NA	NA	10.4	7	7	6.3
331	35.7	64.4	16.9	29.9	22.8	18.8	19.2	NA	12.3	11.5	32	10	11	12.5	22.9	NA	12.3	13.2	12.3	12.5	12.7	12.2	9.6	10.7	13.4	15.9	15.5	14.7	NA
333	86.1	120.3	183.1	186	161.4	132.8	85.9	62.6	49.9	39.6	38	29.4	NA	22	16.7	19.8	15.6	21.4	NA	NA	21.4	22.1	NA	25.6	NA	NA	NA	NA	26.7
334	40.3	102.4	100.8	85.9	102	104.1	NA	46.2	39	33.1	30.7	NA	27.5	NA	22.1	NA	NA	NA	NA	NA	NA	NA	NA	NA	NA	NA	NA	NA	NA
335	26	40.5	20.8	84.4	69.7	NA	85.8	NA	31.9	26.2	23.9	22.6	20.4	16	16.5	17.3	15.9	17.1	14.6	15.3	13.4	12.8	NA	NA	12.3	12.8	13.7	14.9	14.9
336	68.6	100.7	96.6	126.8	153.5	140.8	118.6	85.3	67.3	44.8	37.6	31.6	NA	NA	22.4	24.9	18.6	NA	16.6	14	NA	13.4	NA	NA	14.6	NA	NA	NA	NA
337	31.5	95.8	47.3	47.7	40.7	32.3	23.6	30.7	NA	NA	40.8	NA	37.7	NA	NA	NA	NA	33.8	NA	40.1	NA	37.4	NA	NA	24.5	NA	NA	NA	19.8
338	9.5	78.6	63	52.6	29.5	22.9	16.6	19.7	34.9	55.1	67.6	73.9	96.1	50.9	23.8	20.7	20.6	18	NA	NA	NA	14.8	14	NA	NA	12.7	NA	NA	15.1
339	5.9	37.1	54.1	48.5	33.4	26	21.4	17.5	15.7	13.1	12.1	12.1	12.3	35.3	11.1	8.4	NA	NA	NA	NA	NA	NA	NA	NA	NA	NA	NA	NA	NA
340	86.4	102.1	125.6	65.9	69.6	64.2	46.5	46.5	37	32.8	30.9	NA	32	29.1	24.3	23.4	25.9	27.6	NA	24.6	21.1	NA	22.8	24.7	NA	NA	25.6	NA	NA
341	34.3	97.9	58.2	36.7	31.6	21.7	19.1	54.3	18.9	17.6	12.4	8.9	9.7	8.9	8.8	7.7	6.9	8.5	8.1	10.3	10.8	NA	NA	NA	NA	NA	NA	NA	NA
342	18.9	98.1	86.8	109.4	96.6	54.6	39.8	31	31.5	24.1	21.6	NA	NA	18.6	15.7	14.7	17.1	NA	NA	NA	15	NA	NA	19.3	NA	NA	NA	NA	15.4
344	62	120.6	70.8	57.4	38.5	30.5	33.2	33.8	42.1	33.2	40.6	NA	39	33.5	30.9	36.3	36.7	36	NA	38.7	40.5	NA	NA	NA	NA	NA	46.8	38.1	NA
345	17	81.6	141.4	92.2	70.8	55.6	40.4	68.5	57.1	55.1	46.1	53.5	54.2	50.2	57.6	176	99.5	60.9	50.4	31.2	40.3	39.1	35.3	34.1	NA	31.7	NA	32	30.8
346	10	52.2	44.7	38.2	34.3	18.1	15.5	14.8	12.5	NA	13	11.1	11.1	10.8	NA	NA	NA	NA	8.8	9.5	NA	NA	NA	NA	NA	43.7	NA	NA	NA
347	28.6	57.9	85.7	52.4	52.5	49.7	36.9	21.6	17.9	NA	14.8	16	16	12.8	NA	16.9	9.7	13.2	13.3	12	11.9	11.1	NA	NA	12	NA	NA	NA	16.8
348	29.8	33.6	45.2	39	36.8	30.8	23.3	18.3	14.7	13.8	12.4	11.2	NA	10.2	10.5	9.8	8	8.3	NA	8.3	10.6	9.5	11.2	11.7	NA	6.5	NA	NA	5.8
349	13.7	31.9	20.2	15.5	18.3	NA	13.6	11.4	8.9	6.6	NA	9.2	6.8	6.1	NA	6.3	5.5	6.1	6.6	5.5	NA	5.2	6.2	6.5	NA	6	NA	NA	6.5
350	91.5	114.2	80.3	88.1	79.5	72.6	71.7	92	161.6	120.8	78.5	83.5	64	57.5	46.8	48.1	45	40.6	37.1	37.5	35.4	33.7	29.8	31.5	NA	30.6	31.6	28	23.3
352	26.5	102.6	173.6	106.1	101.3	88.7	56.5	49.3	27.6	21.6	NA	NA	26.2	NA	23	31.1	NA	NA	NA	30	NA	NA	27.7	25.3	NA	NA	24.5	NA	NA
353	10.7	68.3	50.8	37.3	30.3	34.3	25	NA	19	19.7	NA	16.6	NA	16.9	17.2	17	17.1	NA	18.7	16	18	16.5	NA	NA	NA	15.9	13.9	NA	NA
354	26.7	59.7	72.5	29.9	19.1	20.2	15.5	17.9	21.5	15	12.9	15.3	NA	NA	12.3	NA	NA	10.3	5.3	8.5	NA	6.6	8	8	9.8	12.4	NA	NA	11.8
355	598.8	315.1	306.5	251.4	338.4	293.5	240.9	218.3	194.3	183	154.6	NA	161.7	171.4	157.9	141.3	NA	95.9	84.7	86.8	79.8	76.3	NA	NA	NA	64.6	NA	NA	54.7
356	63.3	178.4	234.2	270.2	347.4	337.4	318.3	328	369.6	446.1	423.7	411.8	336.3	312	257.2	302.7	188.2	172.8	144.5	123	114.6	109.4	102.8	109.5	93.5	79	75.2	72	76.4
357	94.9	116.1	NA	69.9	81.6	103.4	119.6	122.7	95.8	NA	54.2	58.1	51	43.1	39.6	35.5	NA	30.6	31.9	30.4	NA	28	NA	NA	24.9	25.6	NA	26.1	NA
358	149.3	67.6	44.5	35.4	32.5	36.2	NA	23.8	31.7	NA	25.9	16.9	14.5	14.2	NA	12.4	NA	13.8	NA	NA	NA	NA	NA	NA	NA	NA	NA	NA	NA
359	50.6	185.9	88.7	66.3	108.1	117.1	91.5	67.3	42.6	41.4	39.8	41.1	40.8	33.3	35.9	34.1	28.9	31.3	32	NA	35.9	42	38.2	33.7	36	38.1	36	35.6	35.8
360	22.8	38.3	58.6	38.9	34.7	23	21.3	24.3	22.8	NA	36.8	NA	NA	39.8	NA	87.3	68	90.3	65	66	77.5	67	66.2	68.9	83.6	98.2	82	84.7	NA
361	16.9	25.3	16.4	NA	NA	8.4	8.8	NA	6.2	8.7	8.3	5.2	5.9	6.6	5.7	5.1	4.4	5	4.7	7.4	5.6	5	5.3	5.4	8	5.6	6.3	5.4	7.3
362	24.7	35.9	32.2	25.4	21.9	NA	14.7	10.5	8.9	11.6	8.9	9.7	10.4	9.9	9.7	12.9	13.2	9.5	8.2	9.3	8.8	10.7	8.7	7.6	11.3	NA	NA	9.6	NA
364	57.6	67.5	36.7	38.6	49.8	53.2	32.3	20.2	15.1	14.1	15.3	12.2	13.9	13.6	16.3	17.1	15.3	14	15.4	14.7	12.9	15.5	84.9	30.2	22.7	16.4	15	17.4	16.6
365	18.5	NA	19.6	13.1	14.3	14.7	15	NA	10.2	9.7	10.3	9.7	10.4	NA	10.1	10.4	8.1	9.7	NA	NA	NA	NA	NA	9.9	11.1	14.8	NA	13.9	NA
366	11.3	39.4	37	46.7	70.4	NA	48.9	44.9	41.5	32.1	NA	NA	23.8	17.9	NA	21.9	19.9	18.6	17.6	17	15.1	10.9	15.3	13.4	NA	14.8	NA	16	16.4
367	46	83.3	36.8	25.3	21.6	18.4	20.3	18.2	NA	22.7	14.9	NA	10.5	8.4	8.2	9.4	10.1	NA	NA	21.5	18.4	16.3	11.6	NA	NA	NA	10.6	9.8	NA
368	16.8	15.8	10.5	11.6	12.1	9.6	11.1	12.4	14.2	12.7	12	11.5	9.1	NA	NA	7.7	NA	8.3	9	7	NA	8.3	NA	7.9	NA	NA	6.7	NA	6
369	152.1	154	216.6	199.7	164.6	141.4	109	61.3	52	NA	42.4	0	27.4	27.7	30	NA	22.9	NA	NA	21.3	NA	NA	22.7	NA	NA	21.7	NA	19.2	NA
373	33	27.3	18	11.8	17.6	9.3	12.8	10	NA	NA	9.9	NA	24	NA	83.4	77.8	90.1	101.9	86	125	196.7	202	232.8	245	280	357.8	366.3	311.6	418
374	11.7	28.7	34.3	39.1	43.3	46	37.6	24	20.8	17	18.6	16.8	16	14.8	15.7	NA	NA	NA	14.1	NA	NA	19.9	NA	NA	15.6	NA	NA	NA	NA
375	20.8	73	62	45.8	64	38.3	26.4	19.1	15.5	15.3	15.5	14.7	14.3	13.9	12.8	15.1	14	14.8	11.7	11	12.9	11	13.6	15.2	14.9	13.5	12.4	11.8	12.4
376	55.5	121.1	102.6	109.4	118.2	118.6	118.6	111.4	72.6	59.1	57.6	49.8	45.4	35.3	34.1	33.9	29.9	27.6	28.2	NA	28	NA	NA	25	21.7	NA	NA	NA	23.3
401	NA	NA	140.3	126.7	154.5	161.8	219.3	146.3	95.2	89.6	73.5	75	57.3	54.8	52.5	50.8	40.2	32	NA	31.6	26.4	25.3	25.1	25.1	23.6	NA	26.5	22.5	22.6
402	12	NA	49.1	86	87	106.2	90.3	66.5	47.6	NA	NA	32.3	58.1	22.4	19.8	22.5	17.3	NA	17	NA	20.7	NA	15.5	21.1	17.6	18.2	19.5	18.2	16.8
403	28.1	NA	51.8	50.4	24	19.1	18.8	18.8	18.1	19.5	11.9	11.9	14.6	8.9	10.5	9.8	9.6	10.9	13.4	11.2	12.4	11	NA	NA	NA	NA	NA	NA	NA
404	27	NA	33.3	35.9	19.7	20.7	30.2	22.2	19.1	17.3	NA	13.9	14.4	14.6	13.4	12.7	17	NA	13.5	12.4	12.2	11.7	13.8	9.8	NA	7.8	7.2	NA	NA
405	14.7	NA	NA	69.9	45.8	59.6	77	62	50.4	54.5	50.3	40.9	35.9	46.1	39.3	38.4	35.7	29.4	28.7	31.2	30.2	34.3	32.5	36.3	40.3	NA	NA	34.7	32.4
406	25.9	NA	72.8	71.4	56.2	49.1	30.5	23.8	17.2	17.3	17.9	14.6	11.3	10.1	12.5	8	9.3	7.5	6.9	NA	NA	9	8.7	NA	10.1	11	NA	NA	12.2
407	NA	59	138.3	145	143.5	154.8	131.7	125	80.7	55.4	55.3	45.8	41.3	39	NA	30.9	34.7	NA	27.8	23.9	NA	NA	22.9	NA	NA	21.5	NA	NA	NA
408	NA	59.5	80	77.8	107	136.5	165	161	153.5	160.3	204.5	228.3	143.6	92.1	81.6	73	59	47	45.4	43.1	NA	42.1	30.7	30.6	30.3	32.5	NA	NA	26.5
409	33.8	35	82.1	64.1	37.5	34.2	27.1	24	21.5	14.8	22.8	17.9	22.7	19.5	16.2	NA	15.1	15.9	16.4	15	NA	11.9	11.8	9.9	NA	12.3	NA	NA	13.8
410	17.8	NA	91	33.9	22.5	23.2	28.8	29	18.3	20.9	33.7	39.7	33.6	44.1	42.1	59.2	59.9	43.1	35	33.9	29.9	22.4	22	17.6	16.4	15.3	11.8	13	15.3
411	114.4	NA	46.1	126.9	84.4	55.6	44.2	32.5	30.9	21.7	24	21.8	19.5	24.3	23.4	22.9	22.7	NA	15.7	15.5	NA	15.6	17.7	17.8	NA	17.5	13.2	NA	NA
412	15.4	NA	38.9	57	62.9	44.3	39.8	39	50.5	42	37.1	37.9	45.3	44	42.7	45	36.8	26.6	21.9	16.4	15.1	15.6	14.1	12.8	NA	12.2	14.8	11.4	NA
413	12.7	NA	41.6	80.4	56.8	59.7	60	54.6	36.8	29.6	29.4	22.8	18.6	19.2	18.4	24.2	24.8	22.2	19.1	17.6	14.2	14.5	NA	NA	14.2	NA	NA	16.2	NA
414	13.6	NA	38.2	42.3	64.7	30.7	22.4	15.2	14.5	15.6	13.8	13.8	NA	9.3	NA	9.3	NA	7.8	11	NA	NA	8.2	NA	NA	7.8	NA	NA	NA	NA
415	29.1	NA	83.3	91.6	87.7	150	90	57	57.9	48.8	34.6	33.8	21.4	NA	107.1	21.7	18.6	NA	23.9	25.1	24.1	NA	23.7	NA	NA	21.5	NA	NA	25.1
417	36.4	NA	NA	42.8	42.6	64.2	48	40.5	28.7	22.9	18.5	14.2	19.5	15.8	13.3	15.3	12.9	11.8	12.1	NA	11.1	10.8	NA	NA	NA	9.9	10.3	11.1	NA
419	12	NA	26.4	21.2	13.9	15.8	15	14.2	12.4	10.8	9.5	9.6	9.9	NA	NA	78	NA	NA	NA	10.4	NA	NA	15.1	NA	NA	NA	NA	NA	NA
420	270.8	303.7	173.4	200.7	168	188.8	165	141.7	122.3	105.1	87.4	65.3	85.5	89.8	80.1	72.1	69.8	50.6	52.3	48.3	46.2	46.6	37.9	34.4	NA	31.9	31.1	30.4	26.8
421	36.5	NA	93.2	46.4	44.7	69.5	93.5	175	168.4	166.2	86.8	92.3	69.8	49.8	47.6	96.1	68.5	NA	142.3	165.9	184.6	221	222	265	NA	277	NA	168	123.9
422	14.5	NA	32.9	25.6	21.8	16.4	12.4	11.4	14.4	10.7	10	14.4	14.6	9.4	9.6	12.9	8.8	12.7	9.2	8	NA	8.5	NA	NA	9.9	NA	NA	NA	NA
423	NA	43.9	90.3	95.4	81.4	82.1	67.9	58.1	53.6	58	52.8	46.8	40.2	50.8	45	39.4	38.4	44.1	39.8	38.1	47	36	30.2	28.1	24	20.6	NA	NA	20.8
424	14.1	NA	32.1	20	22.4	32.1	30.1	NA	11.6	13.3	9.9	7.4	12.6	10.6	9.7	11.7	13.1	13.6	11.7	9.8	9.7	9.8	9.5	10.8	NA	11.8	9.7	12	NA
425	45.7	84.4	63.4	33.1	37.8	35.3	30.7	23.4	20.5	34.7	32.1	25.7	35	31.3	40.7	40.8	39.6	29.2	25.8	NA	NA	24.7	19.4	17.7	25.1	20	24.7	NA	18
426	14.8	NA	30.2	26.9	28	27.8	27.9	28.7	26.6	27.1	21.2	19.5	14.5	15.1	10.1	NA	12.5	12.4	12.4	13.3	NA	NA	NA	NA	9.3	NA	NA	NA	NA
427	91.7	104	108	70.3	87.9	93	75.2	59.6	45.3	37.4	30.5	24	25.9	22.5	21.4	17.5	NA	NA	20.5	18.2	18.3	17.6	NA	NA	NA	17.3	15.8	NA	NA
428	10.5	NA	42	77	69.4	51.7	39.3	25.8	21.8	17.9	14.5	13.4	11.9	10.5	11.6	11.6	10.2	10.3	12.2	12.2	NA	14	13.8	14.1	16.3	16.7	16.8	20.2	18.2
429	NA	51	39.5	106.9	81.5	95.2	72.1	50.3	47	38	34.1	28.1	27	20.8	22.4	23.5	NA	NA	20.9	20.5	21.2	17.9	18.3	16.2	NA	14.7	15.8	13.2	NA
430	9.5	NA	43.4	90.5	82	56	56.1	36.7	25.1	NA	16.8	13.7	NA	14.6	12.5	NA	10.3	NA	9.6	NA	7.6	7.8	NA	NA	7.7	NA	6.2	NA	NA
969	NA	72	43	30	32	35	36	NA	NA	NA	13	NA	19	NA	8	NA	NA	NA	9	NA	18	NA	NA	NA	NA	NA	NA	NA	11
1123	NA	121	110	118	95	81	84	64	NA	NA	NA	NA	43	NA	NA	42	NA	NA	NA	36	NA	31	NA	NA	NA	NA	35	NA	NA
1125	NA	140	192	183	133	111	81	61	55	51	NA	47	NA	41	32	NA	NA	NA	38	NA	NA	39	NA	NA	NA	31	30	NA	22
1127	NA	143	206	216	134	94	69	63	63	111	NA	106	NA	156	NA	56	NA	74	NA	NA	44	NA	NA	55	NA	NA	NA	43	NA
1128	NA	52	44	41	42	45	44	37	32	NA	25	NA	NA	16	NA	14	NA	15	NA	NA	14	NA	NA	NA	15	NA	NA	13	NA
1130	NA	136	56	47	28	22	20	17	NA	NA	20	NA	NA	17	NA	NA	NA	16	NA	NA	NA	14	NA	NA	14	NA	NA	NA	NA
1132	NA	36	30	29	29	NA	27	NA	NA	NA	21	NA	NA	20	NA	NA	NA	NA	23	NA	NA	NA	NA	NA	NA	27	NA	NA	18
1140	NA	61	79	66	51	27	20	23	22	NA	16	NA	NA	NA	12	NA	NA	15	NA	NA	NA	NA	18	20	NA	NA	NA	NA	14
1145	NA	207	101	92	90	86	69	52	46	38	38	30	23	21	21	22	24	NA	21	NA	NA	26	NA	NA	NA	NA	NA	NA	20
1147	NA	35	20	14	12	9	10	10	8	8	9	NA	NA	13	NA	10	NA	NA	NA	NA	NA	NA	11	NA	NA	NA	NA	13	NA
1150	NA	83	74	106	98	94	95	118	82	64	NA	53	NA	NA	NA	NA	41	NA	NA	37	NA	NA	NA	33	NA	NA	38	NA	NA
1151	NA	211	231	293	249	174	142	117	111	NA	NA	NA	NA	63	NA	63	NA	NA	NA	NA	53	NA	NA	NA	NA	NA	NA	NA	NA
1154	NA	242	176	137	104	109	90	87	NA	NA	NA	198	NA	239	226	NA	NA	NA	127	NA	NA	77	NA	NA	NA	53	NA	NA	46
1156	NA	264	144	127	113	NA	89	70	74	NA	62	NA	46	NA	NA	33	NA	33	NA	32	NA	NA	39	NA	NA	11.8	NA	NA	NA
1157	NA	130	68	55	54	41	49	46	39	30	30	40	39	39	30	30	30	31	21	22	27	NA	16	29	24	22	23	NA	NA
1158	NA	101	83	53	41	48	42	40	40	33	26	24	27	25	21	22	26	25	NA	NA	33	NA	NA	26	NA	NA	NA	20	NA
1159	NA	235	212	145	110	92	80	75	62	49	43	35	35	33	35	40	40	NA	NA	NA	NA	33	NA	NA	30	NA	NA	NA	NA
1160	NA	68	27	26	21	19	15	15	15	16	NA	NA	NA	15	NA	NA	21	NA	NA	NA	126	143	NA	NA	NA	NA	NA	33	NA
1165	NA	164	178	178	157	136	129	129	97	NA	NA	28	NA	16	NA	14	NA	NA	13	NA	18	NA	16	NA	NA	18	NA	15	NA
1170	NA	39	90	135	103	65	50	48	37	36	39	36	36	NA	NA	33	NA	27	NA	13	NA	NA	NA	NA	25	NA	NA	NA	NA
1212	NA	315	284	229	187	154	125	106	99	93	91	89	NA	98	NA	NA	70	65	NA	84	53	50	43	39	31	34	29	31	43
1217	NA	95	62	62	55	48	45	42	NA	NA	38	NA	NA	50	NA	NA	NA	31	NA	NA	26	NA	NA	NA	20	NA	NA	19	NA
1218	NA	132	115	118	107	87	73	64	51	60	54	NA	53	NA	NA	45	NA	NA	55	NA	NA	NA	40	NA	NA	NA	39	NA	NA
1219	NA	62	30	28	29	26	24	21	20	21	NA	NA	20	NA	NA	22	NA	NA	24	NA	NA	NA	27	NA	23	NA	NA	NA	NA
1221	NA	76	47	42	34	30	31	22	30	31	26	NA	NA	30	NA	NA	30	NA	NA	NA	26	NA	NA	21	NA	NA	NA	NA	25
1222	NA	120	84	64	59	50	44	42	38	35	32	29	35	29	NA	NA	27	NA	NA	22	NA	NA	17	NA	NA	NA	19	NA	23
1223	NA	243	224	250	359	340	316	325	290	203	169	147	115	102	94	89	67	55	50	47	49	47	52	51	NA	53	55	56	45
1224	NA	89	63	56	47	41	36	35	29	32	35	36	30	NA	NA	22	NA	20	NA	NA	16	NA	15	NA	NA	NA	NA	13	NA
1227	NA	94	130	103	86	62	54	53	46	37	31	25	NA	24	NA	NA	NA	23	NA	24	24	NA	NA	NA	18	NA	NA	21	NA
1229	NA	25	17	17	17	16	16	16	129	18	20	NA	27	NA	NA	22	NA	NA	20	NA	NA	NA	20	NA	NA	22	NA	NA	NA
1230	NA	190	177	148	122	117	106	100	92	77	NA	NA	49	NA	NA	36	NA	NA	NA	19	NA	NA	NA	NA	NA	NA	7	NA	NA
1231	NA	75	26	28	25	29	22	28	18	15	14	20	16	14	12	14	NA	NA	12	NA	NA	9	NA	NA	NA	NA	8	NA	NA
1232	NA	21	18	19	17	19	14	19	NA	NA	10	NA	NA	9	NA	NA	NA	6	NA	NA	6	NA	6	NA	5	NA	NA	6	NA
1233	NA	65	146	130	157	191	220	198	118	82	73	58	NA	32	NA	NA	NA	26	NA	NA	17	NA	NA	NA	21	NA	NA	18	NA
1235	NA	196	217	167	167	174	155	157	155	194	217	224	246	253	227	225	193	151	134	129	116	110	91	77	67	58	51	NA	38
1237	NA	186	115	97	79	77	66	61	51	46	43	40	37	36	33	NA	NA	NA	26	NA	27	NA	20	NA	NA	19	NA	NA	16
1238	NA	30	22	25	22	21	20	17	20	16	17	15	NA	17	NA	NA	13	NA	NA	11	NA	NA	NA	10	NA	NA	10	NA	NA
1240	NA	94	58	74	64	71	45	32	25	25	23	23	NA	NA	NA	23	NA	NA	22	NA	NA	NA	15	NA	NA	NA	NA	NA	NA
1241	NA	112	131	147	166	129	111	90	75	69	68	61	NA	NA	46	NA	NA	44	NA	NA	NA	40	NA	NA	NA	40	NA	NA	NA
1244	NA	158	142	96	78	53	42	40	31	30	31	26	23	20	25	29	26	25	27	24	20	NA	20	NA	19	22	20	18	18
1245	NA	251	138	102	76	60	47	39	33	33	32	31	32	35	35	29	NA	NA	22	NA	NA	32	32	NA	NA	30	NA	NA	25
1246	NA	94	55	45	49	37	31	30	27	22	23	NA	27	NA	NA	28	NA	NA	30	26	NA	NA	23	NA	NA	NA	22	NA	NA
1248	NA	44	21	13	12	11	19	37	29	21	17	17	15	15	14	13	NA	19	NA	NA	18	NA	NA	NA	15	NA	NA	NA	12
1251	NA	90	70	73	62	55	46	43	NA	31	NA	NA	NA	22	NA	NA	19	NA	NA	NA	19	NA	NA	NA	NA	NA	NA	NA	22
1252	NA	117	114	94	68	50	42	35	30	28	26	NA	NA	25	NA	18	NA	17	NA	NA	22	NA	23	NA	NA	NA	NA	NA	25
1253	NA	110	55	56	47	47	27	23	21	24	NA	NA	NA	21	NA	NA	13	NA	NA	NA	14	NA	NA	NA	18	NA	NA	NA	NA
1255	NA	148	65	57	64	57	49	49	36	28	NA	NA	20	NA	18	NA	19	NA	NA	NA	17	NA	NA	16	NA	NA	17	NA	NA
1256	NA	71	37	27	26	24	27	19	20	17	19	17	NA	26	NA	NA	NA	36	NA	NA	26	NA	NA	23	NA	NA	22	NA	NA
1261	NA	121	117	73	60	59	60	54	38	32	23	21	23	18	NA	NA	18	NA	NA	14	NA	NA	NA	17	NA	NA	NA	15	NA
1359	NA	177	144	137	134	142	129	133	85	71	NA	47	NA	35	NA	30	NA	NA	25	NA	23	NA	24	NA	NA	30	NA	NA	27
1363	NA	44	34	27	26	25	21	18	16	NA	16	NA	18	NA	NA	17	NA	NA	19	NA	NA	NA	17	NA	NA	17	NA	NA	NA
1368	NA	42	25	29	22	25	19	20	NA	NA	17	NA	NA	14	NA	NA	14	NA	NA	NA	NA	13	NA	NA	NA	NA	NA	13	NA
1372	NA	54	30	21	23	13	13	11	NA	NA	10	NA	NA	15	NA	NA	11	NA	NA	NA	6	NA	NA	NA	12	NA	NA	NA	NA
1375	NA	59	39	43	29	35	40	28	24	25	21	19	NA	23	NA	NA	16	NA	NA	16	NA	NA	NA	NA	NA	NA	20	NA	NA
1377	NA	21	22	17	25	31	35	25	20	NA	NA	NA	69	NA	NA	42	25	NA	NA	26	NA	NA	25	NA	NA	NA	NA	23	NA
1380	NA	262	163	157	174	155	93	94	78	58	43	40	36	36	NA	NA	25	NA	NA	21	NA	NA	NA	NA	16	NA	NA	6	NA
1381	NA	191	172	160	127	108	93	94	85	90	NA	NA	59	NA	47	46	NA	NA	NA	NA	34	NA	NA	32	NA	NA	NA	NA	24
1382	NA	117	171	152	114	76	68	53	57	NA	NA	29	24	23	22	NA	NA	NA	NA	15	NA	14	NA	NA	NA	15	NA	10	NA
1383	NA	193	163	136	127	127	121	NA	77	NA	15	NA	10	NA	NA	NA	9	NA	9	NA	NA	NA	8	NA	NA	NA	11	NA	NA
1387	NA	29	26	29	19	16	12	11	11	14	15	NA	14	NA	NA	13	NA	NA	11	NA	NA	NA	10	NA	NA	9	NA	NA	NA
1390	NA	36	29	28	20	19	16	14	9	10	11	NA	15	NA	NA	NA	NA	9	NA	NA	8	NA	NA	5	NA	6	NA	NA	NA
1391	NA	78	77	70	58	53	NA	NA	NA	24	NA	162	18	13	NA	NA	17	NA	144	13	NA	NA	NA	115	110	NA	10	NA	NA
1394	NA	30	24	21	25	24	NA	20	NA	NA	17	NA	NA	NA	12	NA	NA	14	NA	12	NA	9	NA	NA	NA	13	NA	NA	15
1396	NA	34	24	24	25	22	17	18	13	NA	13	NA	NA	15	NA	NA	NA	13	NA	NA	NA	16	NA	NA	NA	NA	NA	NA	NA
1399	NA	201	215	267	NA	NA	NA	NA	NA	NA	NA	NA	NA	NA	NA	NA	NA	NA	NA	NA	NA	NA	NA	NA	NA	NA	NA	NA	NA
1400	NA	88	58	54	70	49	50	49	40	40	38	36	NA	50	NA	42	NA	42	NA	NA	42	NA	NA	NA	61	NA	NA	61	NA
1401	NA	49	27	33	24	19	28	32	59	NA	92	NA	63	66	NA	26	NA	99	NA	91	NA	64	NA	NA	NA	46	NA	NA	36
1404	NA	170	162	171	198	172	160	154	164	141	127	104	110	NA	NA	96	NA	NA	59	NA	NA	NA	41	NA	31	NA	30	NA	NA
1406	NA	211	226	182	142	122	101	86	67	58	54	46	38	33	35	26	24	25	24	21	20	16	14	9	11	13	13	14	NA
1408	NA	32	57	53	52	60	62	63	58	61	74	74	87	111	118	102	93	70	61	65	62	41	65	91	NA	NA	NA	NA	NA
1411	NA	695	89	85	72	65	61	60	62	NA	120	147	160	195	216	NA	NA	347	NA	338	337	356	NA	NA	265	NA	193	170	NA
1412	NA	94	70	53	45	42	42	35	37	33	35	NA	38	NA	NA	NA	35	NA	24	NA	24	NA	NA	26	NA	21	NA	20	NA
1414	NA	84	93	78	136	179	96	63	52	51	NA	NA	42	NA	NA	38	NA	NA	NA	NA	35	NA	NA	33	NA	NA	NA	NA	34
1415	NA	168	118	73	49	40	40	33	33	29	28	39	48	36	NA	30	NA	NA	23	NA	21	NA	21	NA	NA	NA	17	NA	NA
1417	NA	199	197	188	173	180	177	90	63	NA	NA	NA	47	NA	30	31	27	NA	NA	NA	NA	NA	45	NA	NA	NA	83	NA	71
1418	NA	35	20	20	21	22	20	17	25	21	NA	NA	15	NA	12	NA	13	NA	NA	NA	13	NA	12	NA	12	NA	NA	NA	NA
1466	NA	88	57	61	54	60	54	63	76	103	135	NA	151	NA	142	NA	106	NA	NA	55	NA	NA	28	NA	NA	NA	NA	NA	26

## Sheet: Weight_Adjusted_Dose
PID	D1	D2	D3	D4	D5	D6	D7	D8	D9	D10	D11	D12	D13	D14	D15	D16	D17	D18	D19	D20	D21	D22	D23	D24	D25	D26	D27	D28
1	NA	NA	0.0172414	0.0344828	0.0431034	0.0517241	0.0517241	0.0517241	0.0431034	0.0172414	NA	NA	0.00862069	0.0172414	0.0258621	0.0431034	0.0603448	0.0689655	0.0689655	0.0689655	0.0689655	0.0689655	0.0689655	0.0689655	0.0689655	0.0689655	0.0689655	0.0689655
2	0.0153846	0.0307692	0.0461538	0.0461538	0.0615385	0.0615385	0.0615385	0.0692308	0.0769231	0.0769231	0.0846154	0.0846154	0.0846154	0.0846154	0.1	0.0923077	0.0923077	0.0923077	0.0923077	0.0923077	0.0846154	0.0769231	0.0769231	0.0769231	0.0769231	0.0846154	0.0846154	0.0846154
3	NA	0.0238095	0.047619	0.047619	0.0634921	0.0873016	0.119048	0.126984	0.126984	0.126984	0.126984	0.15873	0.15873	0.190476	0.15873	0.0793651	NA	NA	NA	NA	NA	NA	NA	NA	NA	NA	NA	NA
4	0.0294118	0.0588235	0.0588235	0.0441176	0.0147059	0.00735294	0.0147059	0.0147059	0.0147059	0.0147059	0.0147059	0.0147059	0.0220588	0.0220588	0.0441176	0.0441176	0.0441176	0.0441176	0.0441176	0.0367647	0.0367647	0.0367647	0.0367647	0.0367647	0.0367647	0.0367647	0.0367647	0.0367647
5	0.00746269	0.0149254	0.0149254	0.0149254	0.0373134	0.0746269	0.104478	0.119403	0.119403	0.119403	0.119403	0.0597015	NA	NA	NA	NA	NA	NA	NA	NA	NA	NA	NA	NA	NA	NA	NA	NA
6	0.0172414	0.0344828	0.0344828	0.0344828	NA	NA	NA	0.00862069	0.0172414	0.0172414	0.0172414	0.0258621	0.0431034	0.0517241	0.0517241	0.0517241	0.0517241	0.0517241	0.0517241	0.0517241	0.0517241	0.0517241	0.0517241	0.0517241	0.0517241	0.0517241	0.0517241	0.0517241
8	0.0163934	0.0327869	0.0327869	0.0327869	0.0163934	0.0245902	0.0245902	0.0245902	0.0245902	0.0491803	0.0491803	0.0655738	0.0655738	0.0655738	0.0655738	0.0655738	0.0655738	0.0655738	0.0491803	0.0655738	0.0491803	0.0491803	0.0327869	0.0327869	0.0327869	0.0327869	0.0327869	0.0327869
9
10	0.0266667	0.0266667	0.0133333	0.0266667	0.0266667	0.0266667	0.0133333	0.0133333	0.0133333	NA	NA	NA	NA	0.02	0.0133333	0.0133333	0.0133333	0.00666667	0.00666667	0.00666667	0.00666667	0.0133333	0.0133333	0.02	0.02	0.02	0.02	0.02
11	NA	0.0333333	0.05	0.0583333	0.0166667	NA	NA	0.0166667	0.025	0.025	0.0166667	0.00833333	0.0166667	0.00833333	0.025	0.0333333	0.0416667	0.0416667	0.0166667	0.025	0.025	0.025	0.025	0.025	0.0416667	0.0333333	0.0333333	0.0416667
12	0.0283019	0.0566038	0.0283019	NA	NA	NA	0.00943396	0.00943396	0.00943396	0.0188679	0.0377358	0.0377358	0.0377358	0.0377358	0.0377358	0.0377358	0.0377358	0.0283019	0.00943396	0.0188679	0.0188679	0.0188679	0.0188679	0.0188679	0.0188679	0.0283019	0.0283019	0.0283019
13	0.0289855	0.057971	0.057971	0.0289855	0.0289855	0.0144928	0.0144928	0.0144928	0.0144928	0.0144928	0.0144928	0.0144928	0.0144928	0.0144928	0.0144928	0.0144928	0.0217391	0.0217391	0.0217391	0.0217391	0.0217391	0.0217391	0.0217391	0.0217391	0.0217391	0.0289855	0.0289855	0.0289855
14	NA	0.0294118	0.0588235	0.0294118	0.0147059	0.0294118	0.0294118	0.0441176	0.0588235	0.0588235	0.0588235	0.0882353	0.0882353	0.0882353	0.0882353	0.0882353	0.0882353	0.0882353	0.0882353	0.0882353	0.0882353	0.0882353	0.0882353	0.0882353	0.0882353	0.0882353	0.0882353	0.0882353
15
16	NA	0.0232558	0.0465116	0.0465116	0.0465116	0.0465116	0.0465116	0.0465116	0.0465116	0.0465116	0.0465116	0.0697674	0.0620155	0.0620155	0.0620155	0.0465116	0.0310078	0.0310078	0.0310078	0.0310078	0.0310078	0.0310078	0.0310078	0.0310078	0.0310078	0.0310078	0.0310078	0.0310078
17	0.0526316	0.0526316	0.0526316	0.0350877	0.0350877	0.0438596	0.0438596	0.0526316	0.0526316	0.0614035	0.0614035	0.0526316	0.0526316	0.0263158	NA	NA	NA	NA	0.00877193	0.0175439	0.0263158	0.0526316	0.0701754	0.0701754	0.0701754	0.0877193	0.105263	0.105263
18	NA	0.0291262	0.0582524	0.0582524	0.0582524	0.0582524	0.0582524	0.0679612	0.0776699	0.0776699	0.0776699	0.0582524	0.0582524	0.0776699	0.0873786	0.106796	0.116505	0.116505	0.116505	0.116505	0.126214	0.135922	0.135922	0.135922	0.135922	0.135922	0.135922	0.135922
20	0.0266667	0.0533333	0.0533333	0.0266667	0.0133333	0.00666667	0.0133333	0.0133333	0.0333333	0.0266667	0.04	0.04	0.04	0.04	0.04	0.04	0.04	0.04	0.04	NA	NA	NA	NA	NA	0.04	NA	NA	NA
21	0.0191083	0.0636943	0.044586	0.0573248	0.0700637	0.0382166	NA	NA	NA	NA	NA	NA	NA	NA	0.0382166	0.0764331	0.089172	0.10828	0.0509554	NA	NA	NA	NA	NA	NA	NA	NA	NA
22	NA	0.0218579	0.0437158	0.0437158	0.0437158	0.0437158	0.0437158	0.0437158	0.0437158	0.0437158	0.0437158	0.0437158	0.0437158	0.0437158	0.0437158	0.0437158	0.0437158	0.0437158	0.0437158	0.0437158	0.0437158	0.0437158	0.0437158	0.0437158	0.0437158	0.0437158	0.0437158	0.0437158
23	NA	0.0273973	0.0547945	0.0547945	0.0547945	0.0616438	0.0821918	0.0821918	0.0821918	0.0821918	0.0821918	0.0821918	0.0821918	0.0821918	0.0821918	0.0821918	0.0821918	0.0821918	0.0821918	0.0821918	0.0821918	0.0821918	0.0821918	0.0821918	0.0821918	0.0821918	0.0821918	0.0821918
24	0.0133333	0.0266667	0.0266667	0.04	0.0533333	0.0666667	0.08	0.08	0.08	0.08	0.08	0.08	0.08	0.08	0.08	0.08	0.08	0.08	0.08	0.0733333	0.0733333	0.0733333	0.0733333	0.0733333	NA	0.0733333	NA	NA
25	NA	NA	0.0144928	0.0289855	0.0289855	0.0289855	0.0289855	0.0289855	0.0289855	0.0289855	0.0289855	0.0434783	0.0362319	0.0434783	0.0434783	0.0434783	0.0434783	0.0507246	0.057971	0.057971	0.057971	0.057971	0.057971	0.057971	0.057971	0.057971	0.057971	0.057971
26	NA	NA	NA	NA	NA	0.00757576	0.0227273	0.0454545	0.0606061	0.0606061	0.030303	0.0378788	0.0378788	0.0378788	0.0378788	0.0378788	0.0606061	0.0909091	0.0909091	0.0833333	0.0833333	0.0757576	0.0757576	0.0530303	0.0606061	0.0606061	0.0530303	0.0530303
27	NA	NA	NA	0.00724638	0.0144928	0.0217391	0.0289855	0.0289855	0.0217391	0.0217391	0.0217391	0.0217391	0.0217391	0.0217391	0.0217391	0.0289855	0.0289855	0.0434783	0.0289855	0.0289855	0.0289855	0.0289855	0.0289855	0.0289855	0.0289855	0.0289855	0.0507246	0.0362319
28	0.0232558	0.0465116	0.0465116	0.0174419	0.00581395	0.00581395	0.0174419	0.0290698	0.0465116	0.0523256	0.0523256	0.0581395	0.0697674	0.0697674	0.0813953	0.0930233	0.0930233	0.0930233	0.0930233	0.0930233	0.0930233	0.0930233	0.0930233	0.0930233	0.0930233	0.0930233	0.0930233	NA
29	0.0206897	0.0206897	NA	NA	NA	NA	NA	NA	NA	NA	0.0206897	0.0413793	0.0413793	0.0413793	0.0413793	0.0413793	0.0413793	0.0413793	0.0413793	0.0413793	0.0413793	0.0413793	0.0413793	0.0413793	0.0413793	0.0413793	NA	NA
30	0.0229885	0.045977	0.045977	0.045977	0.0517241	0.0747126	0.091954	0.091954	0.091954	0.091954	0.091954	0.091954	0.091954	0.0977011	0.103448	0.103448	0.103448	0.103448	0.103448	0.103448	0.103448	0.103448	0.103448	0.103448	0.103448	0.103448	0.103448	NA
31	0.0322581	0.0645161	0.0645161	0.0645161	0.0645161	0.0645161	0.0645161	0.0645161	0.0645161	0.0645161	0.0645161	0.0725806	0.112903	0.104839	0.104839	0.104839	0.104839	0.104839	0.104839	0.104839	0.104839	0.104839	0.104839	NA	NA	NA	NA	0.112903
32	0.0373832	0.0280374	0.0186916	0.0186916	0.0186916	0.0373832	0.0186916	NA	NA	NA	NA	NA	NA	NA	0.00934579	0.0186916	0.0186916	0.0186916	0.0280374	0.0560748	0.0747664	0.0747664	0.0747664	0.0747664	0.0747664	0.0747664	0.0747664	0.0747664
33	0.0333333	0.0333333	0.0333333	0.0333333	0.0166667	NA	0.00833333	0.025	0.025	0.025	0.0416667	0.0583333	0.025	0.0666667	0.0666667	0.0666667	0.0416667	0.05	0.025	NA	0.0333333	0.0666667	0.0666667	0.05	0.05	0.05	0.05	0.05
34	0.0151515	0.030303	0.030303	0.030303	0.030303	0.030303	0.030303	0.030303	0.030303	0.030303	0.030303	0.030303	0.0454545	0.0606061	0.0606061	0.0606061	0.0606061	0.0606061	0.0606061	0.0606061	0.0606061	0.0606061	0.0454545	0.030303	0.030303	0.030303	0.030303	0.030303
35	0.015873	0.031746	0.031746	0.031746	0.0634921	0.0793651	0.0634921	0.047619	0.047619	0.047619	0.047619	0.047619	0.0714286	0.0714286	0.0714286	0.0714286	0.0714286	0.0714286	0.0714286	0.0873016	0.0952381	0.0952381	0.0952381	0.0952381	0.0952381	0.0952381	0.0952381	0.0952381
36	0.021978	0.043956	0.043956	0.043956	0.043956	0.043956	0.043956	0.043956	0.043956	0.043956	0.021978	NA	NA	NA	NA	NA	NA	0.010989	0.032967	0.043956	0.021978	0.021978	0.021978	0.021978	0.010989	NA	NA	NA
37	NA	NA	NA	NA	NA	NA	NA	NA	NA	NA	NA	NA	NA	NA	NA	0.0288462	0.0576923	0.0673077	0.0769231	0.0769231	0.0769231	0.0865385	0.0865385	0.0865385	0.0865385	0.0865385	0.0865385	0.0865385
38	0.03125	0.0625	0.0625	0.03125	NA	0.03125	0.03125	0.03125	0.03125	0.03125	0.0625	0.078125	0.09375	0.09375	0.09375	0.09375	0.09375	0.09375	0.09375	0.09375	0.09375	0.09375	0.09375	0.09375	0.09375	0.101562	0.101562	0.101562
39	NA	0.025641	0.0512821	0.0512821	0.025641	NA	0.00641026	0.025641	0.0384615	0.0384615	0.0384615	0.0384615	0.0384615	0.0384615	0.0384615	0.0384615	0.0384615	0.0384615	0.0384615	0.0384615	0.0384615	0.0384615	0.0384615	0.0384615	0.0384615	0.0384615	0.0384615	0.0384615
40	NA	0.0289855	0.0434783	0.0289855	0.0217391	0.0217391	0.0217391	0.0217391	0.0217391	0.0362319	0.0434783	0.0289855	0.0289855	0.0289855	0.0289855	0.0289855	0.0289855	0.0434783	0.057971	0.057971	0.057971	0.057971	NA	NA	NA	NA	NA	NA
41
42	0.0229885	0.045977	0.045977	0.045977	0.045977	0.045977	0.045977	0.045977	0.045977	0.045977	0.045977	0.045977	0.045977	0.045977	0.045977	0.045977	0.045977	0.045977	0.045977	0.045977	0.045977	0.045977	0.045977	NA	NA	NA	NA	NA
43	0.03	0.045	0.045	0.04	0.04	0.04	0.05	0.05	0.035	0.02	0.01	0.01	0.02	0.02	0.025	0.03	0.03	0.03	0.03	0.025	0.02	0.02	0.02	0.02	0.02	0.03	0.03	0.03
44	0.0458015	0.0458015	0.0458015	0.0458015	0.0381679	0.0381679	0.0229008	0.0229008	0.0381679	0.0381679	0.0458015	0.0458015	0.0687023	0.0458015	0.0305344	0.0152672	0.0152672	0.0152672	0.0229008	0.0229008	0.0229008	0.0305344	0.0458015	0.0610687	0.0763359	0.0839695	0.0916031	0.0763359
45	0.0192308	0.0384615	0.0384615	0.0384615	0.0384615	0.0192308	0.0288462	0.0865385	0.0769231	0.0865385	0.0865385	0.0865385	0.0865385	0.0865385	0.0865385	0.0865385	0.0865385	0.125	0.115385	0.115385	0.115385	0.115385	0.134615	0.134615	0.115385	0.115385	0.115385	0.134615
47	0.0555556	0.0555556	0.0277778	0.0277778	0.0138889	NA	NA	0.00694444	0.0277778	0.0277778	0.0277778	0.0347222	0.0555556	0.0555556	0.0555556	0.0555556	0.0555556	0.0555556	0.0625	0.0625	0.0625	0.0625	0.0625	0.0625	0.0625	0.0625	0.0625	0.0625
48	NA	NA	NA	NA	NA	NA	NA	NA	0.0175439	0.0526316	0.0701754	0.0701754	0.0701754	0.0701754	0.0701754	0.0701754	0.0701754	0.0701754	0.0701754	0.0701754	0.0789474	0.0789474	0.0789474	0.105263	0.105263	0.105263	0.105263	0.105263
50	0.0294118	0.0588235	0.0588235	0.0588235	0.0294118	0.0147059	0.0367647	0.0514706	0.0735294	0.0882353	0.0882353	0.0882353	0.0882353	0.0882353	0.0882353	0.0882353	0.0882353	0.0882353	0.0808824	0.0735294	0.0735294	0.0735294	0.0661765	0.0588235	NA	NA	NA	NA
51	0.0306122	0.0612245	0.0612245	0.0612245	0.0612245	0.0510204	0.0510204	0.0510204	0.0510204	0.0612245	0.0612245	0.0612245	0.0612245	0.0816327	0.0816327	0.102041	0.0408163	0.122449	0.122449	0.122449	0.122449	0.122449	NA	NA	NA	NA	NA	0.122449
52
53	NA	0.0272109	0.0544218	0.0816327	0.108844	0.108844	0.108844	0.108844	0.108844	0.108844	0.108844	0.108844	0.108844	0.115646	0.115646	0.115646	0.115646	0.0612245	NA	NA	NA	NA	NA	NA	NA	NA	NA	NA
54	NA	0.02	0.04	0.04	0.04	0.0333333	0.0266667	0.0133333	0.0133333	0.0133333	0.0133333	0.0266667	0.04	0.0266667	0.04	0.0333333	0.0333333	0.0333333	0.0466667	0.0466667	0.0466667	0.0466667	0.0466667	0.0466667	0.0466667	0.02	NA	NA
55	0.0350877	0.0701754	0.0701754	0.0350877	0.0175439	NA	0.0263158	0.0263158	0.0263158	0.0526316	0.0701754	0.0877193	0.0877193	0.0877193	0.0877193	0.0877193	0.0877193	0.0877193	0.0877193	0.0877193	0.0789474	0.0701754	0.0701754	0.0701754	0.0614035	0.0526316	0.0526316	0.0526316
56	NA	NA	0.0136986	0.0410959	0.0547945	0.0547945	0.0547945	0.0547945	0.0547945	0.0547945	0.0547945	0.0547945	0.0547945	0.0547945	0.0547945	0.0547945	0.0547945	0.0410959	0.0273973	0.0136986	0.00684931	0.0136986	0.0136986	0.00684931	0.00684931	0.0136986	0.0205479	0.0273973
57	NA	0.034188	0.034188	0.017094	0.017094	NA	NA	NA	NA	0.017094	0.034188	0.0512821	0.0683761	0.0683761	0.0683761	0.0683761	0.0683761	0.0683761	0.0683761	0.0683761	0.0683761	0.0683761	0.0683761	0.0683761	0.0683761	0.0683761	0.0683761	0.0683761
58	0.0208333	0.0416667	0.0416667	0.0416667	0.03125	0.03125	0.03125	0.03125	0.03125	0.03125	0.03125	0.0416667	0.0833333	0.0833333	0.0833333	0.0833333	0.0833333	0.0833333	0.0833333	0.09375	0.09375	0.09375	0.104167	0.104167	0.104167	0.104167	0.104167	0.104167
59	0.0172414	0.0344828	0.0344828	0.0431034	0.0517241	0.103448	0.103448	NA	NA	NA	NA	NA	NA	NA	NA	NA	NA	NA	NA	NA	0.103448	0.103448	0.103448	0.103448	0.103448	0.103448	0.103448	0.103448
60
61	0.0175439	0.0263158	0.0350877	0.0350877	0.105263	0.105263	0.140351	0.140351	0.122807	0.122807	0.122807	0.122807	0.122807	0.122807	0.122807	0.114035	0.114035	0.114035	0.114035	0.114035	0.114035	0.114035	0.114035	0.114035	0.114035	0.114035	0.114035	0.114035
62	0.031746	0.031746	0.031746	0.0238095	0.0396825	0.047619	0.0634921	0.0555556	0.0634921	0.0634921	0.0634921	0.047619	0.031746	0.031746	0.015873	0.015873	0.015873	0.015873	0.015873	0.015873	0.015873	0.00793651	NA	0.00793651	0.00793651	0.00793651	0.00793651	0.00793651
63	0.0384615	0.0769231	0.0384615	NA	NA	NA	0.0192308	0.0384615	0.0384615	0.0480769	0.0576923	0.0673077	0.0865385	0.0961538	0.0961538	0.0961538	0.0961538	0.0769231	0.0288462	0.0288462	0.0576923	0.0769231	0.0769231	0.0673077	0.0288462	0.0480769	0.0480769	0.0480769
64	NA	NA	0.0128205	0.0448718	0.0641026	0.0641026	0.0641026	0.0641026	0.0512821	0.0512821	0.0576923	0.0641026	0.0641026	0.0641026	0.0641026	0.0641026	0.0641026	0.0641026	0.0641026	0.0576923	0.0448718	0.0448718	0.0448718	0.0448718	0.0448718	0.0448718	0.0448718	0.0448718
65	0.0208333	0.0416667	0.0208333	0.0208333	0.0347222	0.0486111	0.0486111	0.0486111	0.0486111	0.0486111	0.0486111	0.0486111	0.0416667	0.0416667	0.0416667	0.0416667	0.0416667	0.0416667	0.0416667	0.0416667	0.0416667	0.0416667	0.0416667	0.0555556	0.0694444	0.0694444	0.0625	0.0416667
66	0.0298507	0.0298507	0.0298507	0.0149254	0.0149254	0.0149254	NA	0.0149254	0.0149254	0.0149254	0.0149254	0.0298507	0.0447761	0.0597015	0.0597015	0.0597015	0.0597015	0.0746269	0.0746269	0.0746269	0.0746269	0.0746269	0.0746269	0.0746269	0.0746269	0.0746269	0.0746269	0.0746269
67	0.0277778	0.0555556	0.0694444	0.0694444	0.0694444	0.0694444	0.0763889	0.0833333	0.0833333	0.0833333	0.0972222	0.0972222	0.111111	0.111111	0.111111	0.111111	0.111111	0.111111	0.111111	0.111111	0.111111	0.111111	0.111111	0.111111	0.111111	0.111111	NA	NA
69	0.0196078	0.0392157	0.0392157	0.0392157	0.0588235	0.0588235	0.0588235	0.0686275	0.0686275	0.0686275	0.0686275	0.0882353	0.0980392	0.117647	0.107843	0.0882353	0.0784314	0.0784314	0.0392157	0.0392157	0.0784314	0.0784314	0.0784314	0.0784314	0.0784314	0.0784314	0.0784314	0.0784314
70	0.0142857	0.0214286	0.0142857	0.0357143	0.0571429	0.0428571	0.0428571	0.0428571	0.0428571	0.0428571	0.0428571	0.0428571	0.0428571	0.0428571	0.05	0.05	0.05	0.05	0.05	0.0428571	0.0428571	0.0428571	0.0571429	0.0571429	0.0571429	0.0571429	0.05	0.05
71	NA	0.015625	0.03125	0.03125	0.015625	0.015625	0.015625	0.015625	0.015625	0.015625	0.03125	0.03125	0.03125	0.03125	0.03125	0.03125	0.03125	0.03125	0.046875	0.046875	0.046875	0.046875	0.046875	0.046875	0.046875	0.046875	0.078125	0.0625
72	NA	NA	NA	NA	NA	0.00625	0.0125	0.0125	0.0125	0.0125	0.0125	0.0125	0.0125	0.0125	0.0125	0.01875	0.01875	0.01875	0.00625	NA	NA	NA	NA	NA	NA	NA	NA	NA
73	NA	0.0307692	0.0615385	0.0615385	0.0615385	0.0615385	0.0769231	0.0923077	0.0923077	0.0923077	0.0923077	0.0923077	0.0923077	0.0923077	0.0923077	0.0923077	0.0923077	0.0923077	0.0923077	0.0923077	0.0923077	0.0923077	0.0769231	0.0615385	0.0769231	0.0769231	0.0615385	0.0615385
74	0.0223881	0.0447761	0.0223881	NA	NA	0.0149254	0.0373134	0.0522388	0.0597015	0.0597015	0.0597015	0.0597015	0.0597015	0.0597015	0.0597015	0.0597015	0.0597015	0.0597015	0.0447761	0.0298507	0.0298507	0.0223881	0.0149254	0.0149254	0.0149254	0.0149254	0.0223881	0.0298507
75	NA	0.0444444	0.0148148	NA	NA	0.0148148	0.0296296	0.0296296	0.0296296	0.0296296	0.037037	0.0444444	0.0444444	0.0444444	0.0444444	0.0444444	0.0444444	0.0444444	0.0592593	0.0518519	0.0444444	0.0444444	0.0444444	0.0444444	0.0444444	0.0444444	0.0444444	0.0444444
76	NA	0.0289855	0.0507246	0.0507246	0.0362319	0.0289855	0.0289855	0.0289855	0.0289855	0.0289855	0.0289855	0.0289855	0.0289855	0.0289855	0.0289855	0.0289855	0.0289855	0.0289855	0.0289855	0.057971	0.057971	0.057971	0.057971	0.057971	0.057971	0.057971	0.057971	0.057971
77	0.016129	0.0322581	0.0322581	0.0322581	0.0322581	0.0403226	0.0564516	0.0645161	0.0645161	0.0645161	0.0645161	0.0645161	0.0645161	0.0645161	0.0645161	0.0725806	0.0725806	0.0725806	0.0725806	0.0725806	0.0725806	0.0725806	NA	NA	NA	NA	NA	NA
78	NA	NA	NA	NA	0.00694444	0.0277778	0.0138889	0.0138889	0.00694444	0.00694444	NA	NA	0.00694444	0.00694444	0.00694444	0.00694444	0.0208333	0.0347222	0.0416667	0.0416667	0.0486111	0.0555556	0.0555556	0.0555556	0.0555556	0.0486111	0.0416667	0.0416667
79	0.0254777	0.0509554	0.0509554	0.0254777	NA	0.0127389	0.0254777	0.0127389	0.00636943	0.0254777	0.0318471	0.0382166	0.0382166	0.0382166	0.0382166	0.0382166	0.0382166	0.0382166	0.044586	0.0509554	0.0509554	0.0509554	0.0509554	0.0509554	0.0509554	0.0509554	NA	NA
80	NA	0.0588235	0.0588235	0.0588235	0.0490196	0.0392157	0.0392157	0.0392157	0.0392157	0.0392157	0.0588235	0.0980392	0.117647	0.117647	0.117647	0.117647	0.117647	0.117647	0.117647	0.0980392	0.0784314	0.0784314	NA	NA	NA	NA	NA	NA
82	0.0163934	0.0327869	0.0327869	0.0327869	0.0327869	0.0327869	0.0655738	0.0655738	0.0655738	0.0655738	0.0655738	0.0655738	0.0655738	0.0655738	0.0655738	0.0655738	0.0655738	0.0491803	0.0327869	0.0327869	0.0327869	0.0327869	0.0327869	0.0327869	0.0327869	0.0327869	NA	NA
83	0.0238095	0.047619	0.047619	0.0396825	0.031746	0.031746	0.031746	0.031746	0.0396825	0.0555556	0.0634921	0.0634921	0.031746	0.0238095	0.031746	0.031746	0.031746	0.031746	0.031746	0.031746	0.031746	0.031746	0.031746	0.031746	0.031746	NA	0.031746	0.031746
86	0.0159574	0.037234	0.0425532	0.0425532	0.0212766	0.0159574	0.0212766	0.0212766	0.0212766	0.0425532	0.0425532	0.0425532	0.0425532	0.037234	0.037234	0.037234	0.037234	0.037234	0.037234	0.037234	NA	NA	0.037234	NA	NA	0.0212766	0.0265957	0.0265957
87	0.0234375	0.046875	0.0234375	0.03125	0.03125	0.03125	0.03125	0.03125	0.03125	0.03125	0.03125	0.03125	0.0390625	0.0546875	0.0625	0.0625	0.0625	0.0625	0.03125	NA	NA	NA	NA	0.0078125	0.015625	0.015625	0.015625	0.015625
88	NA	NA	NA	NA	0.0108696	0.0163043	0.0108696	0.0108696	0.0163043	0.0217391	0.0217391	0.0217391	0.0434783	0.0434783	0.0326087	0.0217391	0.0217391	0.0217391	0.0326087	0.0380435	0.0543478	0.0326087	NA	NA	NA	NA	NA	NA
89	NA	0.027027	0.0540541	0.0540541	0.0540541	0.0675676	0.0810811	0.0810811	0.0810811	0.0810811	0.0810811	0.0810811	0.0878378	0.0945946	0.0945946	0.0945946	0.0945946	0.0945946	0.0945946	0.0945946	0.0945946	0.0945946	0.0945946	0.0945946	0.0945946	0.0945946	0.0945946	0.0945946
90	0.0147059	0.0294118	0.0294118	0.0294118	0.0294118	0.0441176	0.0441176	0.0735294	0.0588235	0.0735294	0.0882353	0.0882353	0.102941	0.0882353	0.0882353	0.0882353	0.102941	0.102941	0.102941	0.102941	0.102941	0.117647	0.117647	0.117647	0.117647	0.117647	0.0588235	0.0147059
91	0.0724638	0.057971	0.057971	0.057971	0.0507246	0.0434783	0.0434783	0.0507246	0.0652174	0.0724638	0.0652174	0.057971	0.0652174	0.0797101	0.0869565	0.0869565	0.0869565	0.0869565	0.0869565	0.0869565	0.0869565	0.0434783	NA	NA	NA	NA	NA	NA
92	0.0263158	0.0526316	0.0263158	0.0394737	0.0394737	0.0197368	0.00657895	0.00657895	0.0131579	0.0197368	0.0263158	0.0394737	0.0592105	0.0328947	0.0592105	0.0460526	0.0394737	0.0394737	0.0394737	0.0394737	0.0394737	0.0526316	0.0526316	0.0526316	0.0526316	0.0526316	0.0526316	NA
93	0.0325203	0.0650407	0.0487805	0.0325203	0.0325203	0.0325203	0.0162602	0.0162602	0.0243902	0.0406504	0.0487805	0.0487805	0.0569106	0.0813008	0.0894309	0.0731707	0.0569106	0.0487805	0.0487805	0.0487805	0.0569106	0.0650407	0.0731707	0.097561	0.097561	0.097561	0.097561	0.113821
94	0.0166667	0.0333333	0.0333333	0.0333333	0.0666667	0.1	0.1	0.1	0.1	0.0666667	0.0666667	0.0666667	0.0666667	0.0666667	0.0666667	0.0666667	0.0666667	0.0666667	0.0666667	0.0666667	0.0833333	0.0833333	0.0833333	0.0833333	0.0833333	0.0833333	0.0833333	NA
95	NA	0.0147059	0.0294118	0.0147059	0.0147059	0.0147059	0.0147059	0.0147059	0.0220588	0.0220588	0.0220588	0.0220588	0.0220588	0.0220588	0.0220588	0.0220588	0.0220588	0.0367647	0.0367647	0.0367647	0.0514706	0.0514706	0.0220588	NA	0.0220588	0.0441176	0.0441176	0.0441176
96	0.0350877	0.0701754	0.0701754	0.0350877	0.0175439	0.0175439	0.0175439	0.0175439	0.0263158	0.0350877	0.0526316	0.0526316	0.0438596	0.0350877	0.0438596	0.0438596	0.0438596	0.0438596	0.0438596	0.0438596	0.0438596	0.0526316	0.0526316	0.0526316	0.0614035	0.0701754	0.0701754	NA
97	0.0461538	0.0461538	0.0461538	0.0538462	0.0538462	0.0538462	0.0692308	0.0769231	0.0923077	0.0923077	0.0923077	0.0846154	0.0538462	0.0307692	0.0307692	0.0307692	0.0307692	0.0307692	0.0461538	0.0615385	0.0615385	0.0615385	0.0769231	0.0923077	0.0923077	0.0461538	0.0923077	0.107692
99	0.043956	0.043956	0.043956	0.021978	0.0274725	0.032967	0.043956	0.043956	0.043956	0.043956	0.043956	0.043956	0.0494505	0.0824176	0.0549451	0.0549451	0.0549451	0.0549451	0.0549451	0.0549451	0.0549451	0.0549451	0.0549451	0.0549451	0.0549451	0.0549451	0.0549451	0.0549451
100	0.0263158	0.0394737	0.0263158	0.0263158	0.0394737	0.0328947	0.0328947	0.0328947	0.0328947	0.0460526	0.0592105	0.0394737	0.0263158	0.0263158	0.0263158	0.0263158	0.0263158	0.0394737	0.0526316	0.0526316	0.0394737	0.0394737	0.0394737	0.0526316	0.0526316	0.0526316	0.0526316	0.0526316
101	NA	0.00833333	0.025	0.0333333	0.0333333	0.0333333	0.0333333	0.0333333	0.0333333	0.0333333	0.0666667	0.0666667	0.0666667	0.0666667	0.0666667	0.0666667	0.0666667	0.0666667	0.0666667	0.0666667	0.0666667	0.0666667	0.0666667	0.0666667	0.0833333	0.0833333	0.0833333	0.0833333
104	NA	0.0327869	0.0655738	0.0655738	0.0655738	0.0491803	0.0163934	0.0163934	0.0163934	0.0163934	0.0163934	0.0327869	0.0491803	0.0327869	0.0327869	0.0245902	0.0245902	0.0245902	0.0163934	0.0163934	0.0163934	0.0163934	0.0163934	0.0163934	0.0163934	0.0245902	0.0245902	0.0245902
105	NA	0.0181818	0.0363636	0.0363636	0.0363636	0.0363636	0.0363636	0.0363636	0.0727273	0.0727273	0.109091	0.109091	0.109091	0.0545455	0.0545455	0.0545455	0.0545455	0.0545455	0.0545455	0.0545455	0.0545455	0.0545455	0.0363636	0.0727273	0.0909091	0.0909091	0.0909091	0.0909091
106	0.00657895	0.0394737	0.0394737	0.0394737	0.0394737	0.0197368	0.0263158	0.0263158	0.0197368	0.0197368	0.0197368	0.0197368	0.0197368	0.0328947	0.0197368	0.0197368	0.0197368	0.0197368	0.0328947	0.0328947	0.0328947	0.0394737	0.0526316	0.0526316	0.0526316	0.0526316	0.0526316	0.0526316
107	0.0142857	0.0285714	0.0428571	0.0642857	0.0714286	0.0714286	0.0571429	0.0571429	0.0571429	0.0571429	0.0571429	0.0571429	0.0571429	0.0642857	0.0714286	0.0785714	0.0857143	0.0857143	0.0857143	0.0857143	0.0857143	0.0857143	0.0857143	0.0428571	NA	NA	NA	NA
108	0.057971	0.0289855	0.0144928	0.00724638	NA	0.0144928	0.0144928	0.0144928	0.0217391	0.0289855	0.0289855	0.0289855	0.0289855	0.0434783	0.0362319	0.0362319	0.0362319	0.0362319	0.0362319	0.0362319	0.0362319	0.0434783	0.0434783	0.0434783	0.0434783	0.0434783	0.0434783	0.0434783
109	0.0265487	0.0530973	0.0530973	0.0530973	0.0530973	0.0530973	0.0619469	0.0707965	0.0884956	0.0884956	0.0884956	0.0884956	0.0884956	0.0884956	0.0884956	0.0884956	0.0884956	0.0884956	0.0884956	0.0884956	0.0884956	0.0884956	0.0884956	0.0884956	0.0884956	0.0884956	0.0884956	0.0884956
111
113	0.0246914	0.037037	0.0493827	0.0493827	0.0246914	0.0246914	0.0246914	0.0185185	0.0123457	0.0123457	0.0246914	0.0246914	0.0246914	0.0246914	0.0246914	0.0246914	0.0246914	0.0246914	0.0246914	0.0246914	0.0246914	0.0246914	0.0246914	0.0246914	0.0246914	0.0246914	0.0246914	0.0246914
114	0.032	0.064	NA	0.04	0.056	0.08	0.096	0.128	0.128	0.112	0.064	0.064	0.064	0.088	0.088	0.088	0.184	0.128	0.128	0.144	0.16	0.16	0.16	0.16	0.16	NA	NA	NA
115	0.0166667	0.0333333	NA	0.0111111	0.0222222	0.0166667	0.0111111	0.0111111	0.00555556	0.00555556	0.0111111	0.0111111	0.0111111	0.0111111	0.0111111	0.0111111	0.0111111	0.0111111	0.0111111	0.0111111	0.0111111	0.0111111	0.0111111	0.0111111	0.0111111	0.0111111	0.0111111	0.0111111
116	0.015625	0.03125	0.03125	0.03125	0.03125	0.046875	0.0625	0.078125	0.09375	0.09375	0.09375	0.09375	0.0859375	0.0859375	0.078125	0.0625	0.0546875	0.046875	0.046875	0.046875	0.046875	0.046875	0.046875	0.046875	0.0546875	0.0625	0.0625	0.0625
117	NA	0.0258621	0.0517241	0.0517241	0.0517241	0.0517241	0.0517241	0.0517241	0.0603448	0.0603448	0.0603448	0.103448	0.0689655	0.0344828	0.0948276	0.0948276	0.103448	0.103448	0.103448	0.0517241	0.0689655	0.0689655	0.0689655	0.0689655	0.0689655	0.0689655	0.0689655	0.0689655
118	NA	0.0125	0.025	0.025	0.025	0.025	0.025	0.0125	0.00625	NA	NA	NA	0.00625	0.0125	0.0125	0.0125	0.0125	0.0125	0.0125	0.0125	0.0125	0.0125	0.01875	0.01875	0.0125	0.0125	0.0125	0.0125
119	0.0164835	0.032967	0.032967	0.032967	0.043956	0.0604396	0.0659341	0.0659341	0.0769231	0.0769231	0.0769231	0.0769231	0.0824176	0.0879121	0.0879121	0.0879121	0.0879121	0.0879121	0.0879121	0.0879121	0.0879121	0.0879121	0.0879121	NA	NA	0.0879121	NA	NA
120	0.0533333	0.0533333	0.0733333	0.04	0.04	0.02	0.0266667	0.0266667	0.0266667	0.0266667	0.0266667	0.0266667	0.0266667	0.0133333	NA	NA	NA	NA	NA	NA	NA	NA	NA	0.00666667	0.0133333	0.0133333	0.0133333	0.0133333
121	0.0416667	0.0416667	0.0208333	0.0104167	NA	0.00520833	0.0104167	0.0104167	0.015625	0.015625	0.0260417	0.03125	0.0416667	0.0520833	0.0520833	0.0520833	0.0520833	0.0208333	NA	0.0104167	0.0208333	0.0208333	0.0208333	0.0208333	0.0208333	NA	NA	NA
122	0.0230769	0.0461538	0.0461538	0.0230769	0.00769231	0.0153846	0.0461538	0.0615385	0.0615385	0.0769231	0.0923077	0.0846154	0.0769231	0.0846154	0.0923077	0.0923077	0.0923077	0.0923077	0.0923077	0.0923077	0.0923077	0.0923077	0.0923077	0.0769231	0.0615385	0.0692308	0.0769231	0.0846154
123	0.0078125	0.015625	0.015625	0.0234375	0.03125	0.03125	0.03125	0.03125	0.0625	0.0625	0.0625	0.0625	0.0703125	0.0859375	0.09375	0.101562	0.109375	0.109375	0.109375	0.101562	0.09375	0.0859375	0.078125	0.0625	0.0390625	0.03125	0.03125	0.0234375
124	NA	0.0307692	0.0615385	0.0461538	0.0307692	0.0307692	0.0307692	0.0461538	0.0615385	0.0615385	0.0615385	0.0615385	0.0615385	0.0615385	0.0615385	0.0769231	0.0923077	0.1	0.107692	0.107692	0.107692	0.107692	0.1	0.0923077	0.0769231	0.0615385	0.0615385	0.0615385
126	0.0377358	0.0754717	0.0754717	0.0754717	0.0566038	0.0566038	0.0283019	0.0377358	0.0377358	0.0377358	0.0377358	0.0377358	0.0377358	0.0471698	0.0660377	0.0754717	0.0754717	0.0754717	0.0849057	0.0943396	0.0943396	0.0943396	0.0943396	0.0943396	0.0943396	0.0660377	0.0754717	0.0754717
127	0.0133333	0.0266667	0.04	0.0133333	NA	0.0266667	0.04	0.04	0.04	0.04	0.04	0.04	0.0333333	0.0133333	0.0133333	0.0133333	0.0133333	0.04	0.08	0.08	0.08	0.08	0.0666667	0.0933333	0.08	0.08	0.0666667	0.0666667
128	NA	NA	0.0666667	0.0666667	0.0666667	0.0833333	0.1	0.1	0.1	0.1	0.1	0.0916667	0.0833333	0.0916667	0.1	0.1	0.116667	0.133333	0.116667	0.1	0.0833333	0.0666667	0.0666667	0.0666667	0.0583333	0.05	0.05	0.05
301	NA	NA	0.03125	0.046875	0.046875	0.078125	0.078125	NA	NA	0.078125	NA	0.09375	0.109375	NA	NA	NA	0.125	NA	0.125	0.125	0.125	NA	NA	0.125	NA	0.125	NA	NA
302	NA	0.0666667	0.0666667	0.05	0.0416667	0.0416667	0.05	NA	NA	0.0666667	0.0666667	0.0833333	0.1	0.108333	NA	NA	0.108333	0.108333	0.116667	0.133333	0.15	NA	0.15	0.075	0.1	0.1	0.1	NA
303	NA	0.0625	0.0625	0.0729167	0.09375	0.104167	NA	NA	0.114583	0.114583	0.145833	0.145833	0.135417	NA	NA	0.135417	0.135417	0.135417	0.135417	0.135417	NA	NA	0.125	0.125	0.125	0.125	NA	NA
304	NA	0.0325203	NA	NA	0.0487805	0.0487805	0.0406504	0.0406504	0.0487805	NA	NA	0.0569106	0.0650407	0.0813008	0.105691	0.105691	NA	NA	0.105691	NA	0.105691	0.105691	0.097561	NA	NA	0.097561	NA	NA
305	0.0367647	NA	0.0294118	0.0147059	NA	NA	NA	NA	NA	0.0147059	0.0147059	0.0147059	0.0147059	0.00735294	NA	NA	0.00735294	0.00735294	0.00735294	NA	0.00735294	NA	NA	0.00735294	0.00735294	0.00735294	0.00735294	0.00735294
306	NA	NA	NA	0.0851064	NA	NA	0.0851064	0.0851064	NA	NA	NA	0.12766	0.106383	0.0425532	NA	0.0212766	NA	NA	NA	0.0851064	NA	NA	NA	NA	NA	0.0851064	0.0851064	NA
307	NA	0.0172414	NA	NA	0.0172414	0.0431034	0.103448	0.137931	0.137931	NA	NA	0.137931	0.137931	0.137931	0.103448	0.0517241	NA	NA	0.0517241	0.0517241	0.137931	0.137931	0.137931	NA	NA	0.12069	0.103448	0.0862069
308	NA	0.0357143	0.0357143	NA	NA	0.0714286	0.0892857	0.107143	0.160714	0.107143	NA	NA	0.107143	NA	NA	NA	0.107143	NA	NA	0.107143	NA	NA	NA	NA	NA	NA	NA	NA
309	0.0205479	0.0273973	NA	NA	0.0273973	NA	NA	0.0273973	NA	0.0342466	0.0342466	0.0479452	0.0684932	0.0821918	0.0821918	0.0821918	NA	NA	0.0821918	NA	0.0890411	NA	0.0958904	NA	NA	0.0958904	NA	NA
310	NA	NA	0.0533333	0.0666667	0.08	NA	0.08	NA	NA	0.08	NA	0.08	NA	0.08	NA	NA	0.08	NA	0.08	NA	0.08	NA	NA	0.08	NA	NA	NA	0.08
311	0.028169	NA	NA	0.056338	0.056338	0.056338	0.056338	0.056338	NA	NA	0.056338	0.0704225	0.0985915	NA	NA	0.112676	0.112676	0.112676	0.112676	0.112676	0.112676	0.112676	NA	NA	0.056338	NA	0.056338	NA
312	NA	0.0673077	NA	0.0288462	0.0288462	0.0384615	0.0480769	0.0480769	0.0480769	NA	NA	0.0480769	0.0480769	0.0384615	NA	0.0384615	NA	NA	0.0288462	0.00961539	0.00961539	0.0288462	0.0384615	NA	0.0384615	0.0480769	0.0480769	0.0480769
313	NA	NA	0.016129	NA	NA	NA	NA	NA	NA	NA	NA	NA	NA	NA	NA	NA	NA	NA	0.016129	0.0322581	0.0322581	NA	NA	NA	0.0483871	0.0241935	NA	NA
314	NA	NA	0.0230769	0.0230769	0.0230769	0.0307692	0.0307692	NA	NA	0.0461538	0.0461538	0.0461538	0.0461538	0.0461538	NA	NA	0.0461538	NA	0.0461538	NA	0.0461538	NA	NA	0.0461538	0.0538462	0.1	0.107692	0.107692
315	0.0272109	0.0544218	0.0544218	NA	0.0680272	NA	0.0816327	0.0816327	0.0816327	NA	NA	0.0816327	0.0884354	0.0952381	NA	NA	NA	NA	NA	NA	NA	NA	NA	NA	NA	NA	NA	NA
317	NA	0.0425532	0.0851064	NA	NA	NA	0.106383	0.117021	NA	NA	0.12766	0.12766	0.12766	0.12766	NA	NA	NA	0.12766	0.12766	0.106383	0.0957447	NA	NA	NA	0.0851064	NA	NA	NA
318	NA	0.0666667	NA	NA	NA	NA	NA	NA	NA	NA	NA	0.133333	NA	NA	0.133333	NA	0.05	NA	NA	NA	NA	NA	NA	NA	0.0666667	NA	NA	NA
319	0.0138889	0.0277778	0.0555556	NA	NA	0.0555556	0.0833333	0.0833333	0.0833333	0.0833333	NA	NA	0.0555556	0.0555556	0.0555556	NA	NA	NA	0.0694444	0.0694444	0.0902778	0.111111	0.111111	0.125	NA	NA	0.125	0.125
320	NA	NA	NA	NA	NA	0.0344828	NA	NA	0.0689655	0.0689655	0.0344828	0.0517241	0.0517241	NA	NA	NA	0.0517241	0.0517241	NA	NA	NA	NA	0.0517241	0.0689655	0.0689655	0.0689655	0.0517241	NA
321	NA	0.0470588	NA	0.0352941	0.0352941	0.0352941	NA	NA	0.0352941	0.0411765	0.0470588	NA	NA	NA	NA	NA	0.0470588	NA	NA	NA	NA	NA	NA	NA	NA	NA	NA	NA
323	NA	0.0361446	0.0361446	0.0361446	0.0361446	0.0361446	NA	NA	0.0481928	0.0481928	0.0481928	0.0481928	0.0481928	NA	NA	0.0542169	0.0542169	0.0722892	0.060241	0.060241	NA	NA	0.0722892	NA	NA	0.0722892	0.0722892	NA
326	NA	0.056338	NA	NA	0.056338	0.0704225	NA	NA	0.084507	NA	0.084507	NA	NA	0.084507	0.0915493	0.0985915	0.112676	NA	NA	0.112676	NA	NA	NA	NA	NA	NA	0.112676	NA
327	0.0461538	0.0538462	0.0615385	0.0461538	0.0461538	NA	NA	0.0461538	0.0461538	0.0461538	0.0461538	0.0461538	NA	NA	0.0461538	0.0461538	NA	0.0461538	0.0461538	NA	NA	0.0615385	NA	NA	NA	NA	NA	NA
328	NA	0.0142857	NA	NA	NA	NA	NA	NA	NA	0.0285714	0.0428571	0.0428571	0.0428571	NA	NA	0.0428571	NA	0.0428571	0.0428571	NA	NA	NA	0.0214286	NA	NA	NA	NA	NA
329	NA	0.0461538	0.0615385	0.0230769	0.0153846	0.0153846	NA	NA	0.0307692	0.0461538	0.0769231	0.0923077	0.0923077	NA	NA	0.0923077	0.0923077	0.0923077	0.0923077	NA	NA	NA	0.0923077	NA	NA	NA	NA	NA
330	NA	0.0350877	0.0350877	0.0350877	0.0350877	0.0350877	NA	0.0263158	NA	NA	0.0438596	NA	NA	0.0526316	0.0701754	NA	0.0701754	NA	0.0701754	0.0701754	0.0701754	NA	NA	0.0350877	0.0350877	0.0350877	0.0350877	0.0350877
331	NA	0.028169	0.028169	0.028169	0.0422535	NA	NA	0.056338	0.084507	0.112676	0.112676	0.112676	NA	NA	0.112676	0.126761	0.126761	0.126761	0.126761	NA	NA	0.126761	0.112676	0.0985915	0.084507	0.084507	NA	NA
333	0.034188	0.0512821	NA	NA	0.034188	0.034188	0.0512821	0.0683761	0.0683761	NA	NA	0.0683761	0.0683761	0.0683761	0.0683761	0.0683761	NA	NA	0.0683761	0.0683761	NA	0.0683761	NA	NA	NA	NA	0.0854701	NA
334	0.0223881	NA	0.0447761	0.0671642	0.0746269	0.119403	0.134328	0.149254	NA	NA	0.149254	NA	NA	NA	NA	NA	NA	NA	NA	NA	NA	NA	NA	NA	NA	NA	NA	NA
335	0.0214286	0.0428571	0.0428571	NA	NA	0.0571429	0.0571429	0.0571429	0.0714286	0.0714286	0.0714286	0.0571429	0.0571429	NA	NA	0.0285714	0.0142857	0.0142857	0.00714286	0.00714286	NA	NA	0.0142857	0.0214286	0.0285714	0.0428571	0.0571429	NA
336	0.0160428	0.0320856	0.0320856	NA	NA	NA	0.00534759	0.0106952	0.0106952	0.0106952	NA	NA	0.0213904	0.0213904	0.0213904	NA	0.0213904	NA	NA	0.0213904	NA	NA	0.0427807	NA	NA	NA	NA	0.0427807
337	NA	0.0645161	NA	0.0967742	NA	NA	NA	NA	0.0806452	NA	NA	0.0967742	NA	NA	NA	0.0967742	NA	NA	NA	0.0725806	NA	NA	NA	NA	NA	NA	0.0725806	NA
338	NA	NA	0.0344828	0.0862069	0.0689655	0.0862069	0.163793	NA	NA	0.137931	0.155172	0.0689655	0.0344828	0.0344828	0.103448	0.103448	NA	NA	NA	0.103448	0.189655	NA	NA	0.137931	NA	NA	NA	0.137931
339	NA	0.0597015	0.0522388	0.0223881	0.0298507	0.0298507	NA	NA	0.0597015	0.0746269	0.0895522	NA	NA	NA	NA	NA	NA	NA	NA	NA	NA	NA	NA	NA	NA	NA	NA	NA
340	0.013245	NA	NA	0.0264901	0.0397351	0.0529801	0.0662252	0.0662252	NA	NA	0.0794702	0.0794702	0.0927152	0.10596	0.10596	NA	NA	0.10596	0.10596	NA	0.10596	0.10596	NA	NA	NA	NA	NA	NA
341	NA	NA	0.0163934	0.0409836	0.0655738	0.0655738	0.0819672	NA	NA	0.131148	0.147541	0.163934	0.163934	0.163934	NA	NA	0.163934	NA	NA	NA	NA	NA	NA	NA	NA	NA	NA	NA
342	0.0285714	0.0571429	NA	NA	0.0571429	0.0714286	0.0857143	0.0857143	0.0857143	NA	NA	0.1	0.1	0.1	0.114286	NA	NA	NA	0.114286	NA	NA	0.114286	NA	NA	NA	NA	0.114286	NA
344	NA	NA	NA	0.0888889	0.0888889	0.0888889	NA	0.0888889	NA	NA	NA	0.133333	NA	NA	NA	NA	NA	0.111111	0.0888889	NA	NA	NA	NA	0.133333	0.133333	NA	NA	NA
345	0.0333333	NA	NA	NA	0.0333333	0.05	0.05	0.1	0.1	NA	NA	0.1	0.1	0.1	0.116667	0.116667	NA	NA	0.133333	0.133333	NA	NA	NA	NA	NA	NA	NA	NA
346	NA	0.0547945	0.0684932	0.0821918	0.0821918	0.0821918	NA	NA	0.0958904	0.0958904	0.0958904	0.0958904	NA	NA	NA	NA	0.0958904	0.0958904	NA	NA	NA	NA	NA	0.0958904	NA	NA	NA	NA
347	NA	0.0357143	0.0714286	0.0714286	0.0892857	0.0892857	NA	NA	0.107143	0.107143	0.125	0.142857	0.142857	NA	NA	0.142857	0.142857	0.178571	0.178571	0.178571	NA	NA	NA	NA	NA	NA	NA	NA
348	0.0486111	0.0416667	NA	NA	0.0416667	0.0416667	0.0486111	0.0555556	0.0555556	NA	NA	0.0555556	0.0555556	0.0555556	0.0555556	0.0555556	NA	0.0555556	0.0694444	0.0833333	0.0902778	0.0972222	NA	0.111111	NA	NA	0.0972222	NA
349	NA	NA	0.0727273	NA	0.0545455	0.0909091	0.127273	NA	NA	0.127273	0.145455	0.145455	NA	0.0727273	NA	0.109091	0.0909091	0.0909091	NA	0.0909091	0.0909091	NA	NA	0.0909091	NA	NA	0.0818182	0.0818182
350	NA	NA	0.0188679	0.0283019	0.0377358	0.0566038	0.0754717	NA	NA	0.0943396	0.122642	0.150943	0.150943	0.150943	NA	NA	0.0943396	0.0943396	0.0943396	0.0943396	0.0943396	NA	NA	0.0943396	0.0566038	0.0660377	NA	0.113208
352	NA	NA	NA	0.03125	NA	0.0625	NA	0.0625	NA	NA	0.0625	NA	NA	0.078125	NA	NA	NA	0.09375	NA	NA	0.0625	0.0625	NA	NA	NA	NA	NA	NA
353	0.0833333	NA	0.0833333	NA	0.0666667	NA	0.0833333	NA	NA	0.1	NA	0.116667	0.116667	0.116667	NA	NA	0.133333	0.133333	0.133333	NA	NA	NA	NA	0.133333	0.133333	NA	NA	0.133333
354	NA	0.0689655	NA	NA	NA	NA	0.137931	0.137931	NA	0.12069	NA	NA	0.103448	0.12069	0.137931	0.137931	0.137931	NA	NA	0.137931	0.137931	NA	NA	NA	NA	NA	NA	NA
355	NA	NA	0.0512821	0.0384615	0.0128205	0.0128205	0.025641	0.025641	0.0320513	NA	0.0448718	0.0641026	0.0897436	0.102564	NA	NA	0.102564	0.0641026	NA	0.0384615	NA	NA	NA	0.0384615	NA	NA	0.0769231	0.0769231
356	NA	NA	0.0172414	NA	0.0344828	0.0172414	NA	NA	NA	NA	NA	NA	NA	NA	NA	NA	0.0172414	0.0431034	0.0689655	0.0689655	0.0344828	NA	NA	0.0517241	0.0517241	0.0689655	0.0689655	0.0689655
357	NA	NA	0.0689655	0.0517241	0.0344828	0.0344828	NA	NA	0.0689655	0.103448	0.103448	0.12069	0.137931	NA	NA	0.12069	0.12069	0.103448	NA	0.103448	NA	NA	0.103448	0.12069	NA	0.12069	0.0862069	NA
358	NA	0.0601504	0.0451128	0.0451128	NA	0.0601504	NA	NA	0.0902256	NA	NA	NA	NA	NA	NA	NA	NA	NA	NA	NA	NA	NA	NA	NA	NA	NA	NA	NA
359	NA	0.0533333	0.04	0.0266667	0.0133333	0.0133333	NA	NA	0.0266667	0.0266667	0.04	0.0533333	0.0533333	NA	NA	0.0533333	0.0666667	NA	0.0933333	0.08	NA	NA	0.08	0.08	0.0666667	0.0533333	0.08	NA
360	NA	0.0285714	NA	NA	0.0428571	0.0642857	0.0857143	NA	NA	NA	NA	0.0571429	NA	0.0428571	NA	0.0428571	NA	NA	0.0285714	NA	0.0285714	NA	0.0285714	NA	NA	0.0214286	NA	0.0214286
361	NA	NA	0.0533333	0.0533333	NA	NA	NA	0.0333333	0.0333333	0.04	0.0333333	0.04	0.04	0.04	0.0333333	NA	NA	0.02	0.02	0.00666667	0.00666667	0.00666667	NA	NA	0.00666667	0.00666667	0.00666667	0.00666667
362	0.0540541	0.0405405	NA	NA	NA	0.0135135	0.027027	0.027027	0.027027	NA	NA	0.027027	0.027027	0.027027	0.027027	0.027027	NA	NA	0.027027	0.027027	0.027027	0.027027	0.027027	NA	NA	0.027027	NA	NA
364	NA	NA	0.03	0.025	0.03	0.03	0.03	NA	NA	0.03	0.04	0.05	0.04	0.05	NA	NA	0.05	0.06	0.07	0.07	0.05	NA	NA	0.06	0.06	0.06	0.06	0.07
365	NA	NA	NA	0.0506329	0.0253165	NA	NA	0.0253165	0.0506329	0.0443038	0.0506329	NA	NA	NA	0.0506329	0.0506329	NA	0.0379747	0.0379747	NA	NA	0.0379747	0.0379747	0.0379747	NA	0.0379747	NA	NA
366	NA	NA	NA	0.0943396	NA	0.0943396	0.113208	0.132075	NA	NA	0.113208	0.113208	0.113208	NA	0.113208	NA	0.132075	0.132075	0.132075	NA	0.132075	0.132075	NA	NA	0.122642	NA	NA	0.132075
367	NA	NA	NA	NA	0.00714286	0.0142857	NA	0.0571429	NA	NA	0.0857143	0.114286	0.114286	0.114286	NA	NA	NA	0.0714286	0.0571429	0.0571429	0.0571429	NA	NA	NA	NA	0.0285714	NA	0.0285714
368	0.0307692	NA	NA	0.0615385	0.0615385	0.0769231	0.0923077	0.0923077	NA	NA	0.123077	NA	NA	0.123077	NA	0.123077	0.123077	0.123077	NA	0.123077	NA	0.123077	NA	NA	0.123077	NA	0.123077	NA
369	NA	NA	0.0294118	0.0220588	0.0147059	0.0147059	0.0220588	NA	0.0588235	0.0588235	0.0588235	0.0588235	0.0588235	NA	0.0588235	NA	NA	0.0588235	NA	NA	0.0588235	NA	NA	0.0588235	NA	0.0588235	NA	NA
373	NA	0.0952381	0.0952381	0.0952381	0.0952381	0.0952381	NA	NA	0.0833333	NA	0.0714286	NA	NA	0.119048	0.119048	NA	NA	NA	NA	0.142857	NA	NA	NA	0.119048	0.119048	0.119048	NA	NA
374	NA	0.0289855	0.0217391	0.0144928	0.0144928	0.0144928	NA	NA	0.0289855	0.0289855	0.0362319	0.0434783	0.057971	NA	NA	NA	0.0724638	NA	NA	0.0434783	NA	NA	0.0434783	NA	NA	NA	NA	NA
375	NA	0.0454545	NA	0.0454545	NA	NA	0.0530303	0.030303	0.030303	0.030303	0.030303	NA	NA	NA	NA	NA	NA	NA	NA	0.0227273	0.030303	0.030303	0.0151515	0.030303	NA	NA	0.0681818	0.0681818
376	NA	0.032	0.04	0.048	0.04	0.016	NA	NA	0.024	0.04	0.048	0.056	0.096	NA	NA	0.08	0.096	NA	0.08	NA	NA	0.08	0.08	NA	NA	NA	0.08	NA
401	NA	NA	NA	NA	0.0243902	0.0365854	0.097561	0.121951	0.121951	0.121951	0.097561	0.097561	0.097561	0.097561	0.097561	0.097561	0.097561	0.097561	0.097561	0.097561	0.097561	0.097561	0.097561	0.097561	0.097561	0.097561	0.097561	0.097561
402	NA	NA	0.0816327	0.0816327	0.0612245	0.0612245	0.0612245	0.0612245	0.0612245	0.0612245	0.0408163	0.102041	0.122449	0.122449	0.122449	0.122449	0.102041	0.122449	0.122449	0.122449	0.122449	0.122449	0.122449	0.122449	0.122449	0.122449	0.122449	0.122449
403	NA	NA	NA	NA	NA	NA	0.00961539	0.0192308	0.0192308	0.0384615	0.0673077	0.0961538	0.115385	0.115385	0.115385	0.115385	0.0865385	0.0576923	0.0576923	0.0576923	0.0480769	0.0576923	0.0576923	0.0576923	0.0576923	0.0576923	0.0576923	0.0576923
404	NA	0.0289855	0.057971	0.0289855	0.0289855	0.0217391	0.057971	0.0434783	0.0362319	0.0289855	0.0289855	0.0289855	0.0289855	0.0289855	0.0289855	0.0289855	0.0289855	0.0289855	0.0289855	0.0289855	0.0289855	0.0289855	0.0289855	NA	NA	NA	NA	NA
405	NA	0.0238095	0.0238095	0.0238095	0.0119048	0.0119048	0.0119048	0.0119048	0.0119048	0.0119048	0.0238095	0.0238095	0.0238095	0.0238095	0.0238095	0.047619	0.047619	0.0595238	0.0595238	0.0595238	0.0595238	0.0595238	0.0595238	0.0595238	0.0595238	0.0595238	0.0595238	0.0595238
406	NA	NA	0.0166667	0.0333333	0.0333333	0.0333333	0.0416667	0.0416667	0.0416667	0.0416667	0.05	0.05	0.05	0.05	0.05	0.05	0.05	0.0583333	0.0666667	0.0666667	0.0666667	NA	NA	NA	NA	NA	NA	NA
407	NA	0.0363636	0.0363636	0.0909091	0.109091	0.127273	0.127273	0.145455	0.145455	0.145455	0.145455	0.145455	0.145455	0.145455	0.145455	0.145455	0.145455	0.145455	0.163636	0.163636	0.163636	0.163636	0.163636	0.163636	0.163636	0.163636	0.163636	0.127273
408
409	NA	0.0277778	0.0138889	0.0138889	0.0277778	0.0694444	0.0833333	0.0555556	0.0555556	0.0555556	0.0694444	0.0833333	0.0833333	0.0972222	0.111111	0.111111	0.111111	0.111111	0.0555556	NA	NA	NA	NA	NA	NA	NA	NA	NA
410	NA	0.0142857	0.0357143	0.0571429	0.0357143	0.0142857	0.0214286	0.0428571	0.0285714	0.0571429	0.0571429	0.0714286	0.0857143	0.0857143	0.0857143	0.0857143	0.0857143	0.0857143	0.0857143	0.0857143	0.0857143	0.0857143	0.0857143	0.0857143	0.0857143	0.0857143	0.0857143	0.0857143
411	NA	0.025	0.025	0.025	0.0375	0.0375	0.05	0.06875	0.0875	0.1	0.0875	0.075	0.1	0.0625	0.05	0.0625	0.0625	0.0375	NA	NA	NA	NA	NA	NA	NA	NA	NA	NA
412	NA	0.0166667	0.0333333	0.025	0.0166667	0.0166667	0.0166667	0.0166667	0.025	0.0333333	0.05	0.05	0.05	0.05	0.05	0.05	0.0666667	0.0833333	0.0833333	0.0833333	0.0833333	0.0833333	0.0833333	0.0833333	0.0666667	0.0666667	0.0666667	0.0666667
413	NA	0.0144928	0.0289855	0.0289855	0.0289855	0.0289855	0.0434783	0.057971	0.057971	0.057971	0.0289855	0.0144928	0.0434783	0.0724638	0.0724638	0.0724638	0.0724638	0.0724638	0.0724638	0.0869565	0.0869565	0.0869565	0.0869565	0.0869565	0.0869565	0.0434783	0.0434783	0.0434783
414	NA	NA	0.0285714	0.0285714	0.0285714	0.0285714	0.0285714	0.0285714	0.0285714	0.0285714	0.0285714	0.0285714	0.0285714	0.0285714	0.0285714	0.0285714	0.0285714	0.0285714	0.0285714	0.0285714	0.0142857	NA	NA	NA	NA	NA	NA	NA
415	NA	0.0121951	0.0243902	0.0243902	0.0182927	0.0121951	0.0121951	0.0121951	0.0121951	0.0121951	0.0182927	0.0487805	0.0487805	0.0487805	0.0487805	0.0487805	0.0487805	0.0487805	0.0487805	0.0487805	0.0609756	0.0609756	0.0609756	0.0731707	0.0731707	0.0853659	0.097561	0.097561
417	NA	0.0294118	0.0294118	0.0588235	0.0588235	0.0588235	0.0882353	0.0588235	0.0588235	0.0588235	0.0735294	0.0735294	0.0735294	0.0735294	0.0735294	0.0735294	0.0735294	0.0735294	0.0735294	0.0735294	0.0294118	0.0294118	0.0294118	0.0294118	0.0294118	0.0294118	0.0294118	0.0294118
419	NA	0.04	0.04	0.04	0.04	0.04	0.04	0.04	0.04	0.04	0.04	0.04	0.04	0.04	0.04	0.04	0.04	0.04	0.04	0.04	0.04	0.04	0.04	0.04	0.04	0.04	0.04	0.04
420
421	NA	NA	NA	0.0136986	0.0273973	0.0273973	0.0273973	0.0273973	0.0273973	0.0273973	0.0410959	0.0410959	0.0410959	0.0410959	0.0410959	0.0410959	0.0410959	0.0547945	0.0547945	0.0547945	0.0547945	0.0547945	0.0547945	0.0547945	0.0547945	0.0547945	0.0547945	0.0547945
422
423	NA	NA	0.0225564	0.0451128	0.0451128	0.0451128	0.0451128	0.037594	0.0601504	0.0676692	0.075188	0.075188	0.075188	0.075188	0.075188	0.075188	0.075188	0.075188	0.075188	0.075188	0.075188	0.075188	0.075188	0.075188	0.0601504	0.0601504	0.0601504	0.0601504
424	NA	0.0363636	0.0363636	0.0363636	0.0363636	0.0363636	0.0363636	0.0363636	0.0363636	0.0363636	0.0363636	0.0363636	0.0363636	0.0727273	0.0727273	0.0727273	0.0727273	0.0727273	0.0727273	0.0727273	0.0727273	0.0727273	0.109091	0.0727273	0.0727273	0.0727273	0.0727273	0.0727273
425
426	NA	0.00714286	0.0142857	0.0357143	0.0571429	0.0571429	0.0571429	0.0571429	0.0571429	0.0571429	0.0571429	0.0571429	0.0571429	0.0571429	0.0571429	0.0571429	0.0571429	0.0571429	0.0571429	0.0571429	0.0571429	0.0571429	0.0571429	0.0571429	0.0571429	0.0571429	0.0571429	0.0571429
427	NA	0.0105263	0.0210526	0.0105263	0.0105263	0.0105263	0.0210526	0.0210526	0.0210526	0.0210526	0.0210526	0.0315789	0.0315789	0.0210526	0.0315789	0.0421053	0.0421053	0.0421053	0.0578947	0.0842105	0.0842105	0.0368421	0.0421053	0.0421053	0.0526316	0.0473684	0.0421053	0.0421053
428	NA	NA	0.025	0.025	0.0666667	0.0666667	0.0666667	0.0666667	0.0666667	0.075	0.075	0.075	0.0583333	0.0666667	0.0833333	0.0833333	0.0833333	0.0833333	0.0833333	0.0833333	0.0833333	0.0833333	0.0833333	0.0833333	0.0833333	0.0833333	0.0833333	0.0833333
429	NA	0.0289855	0.0289855	0.0289855	0.0289855	0.0289855	0.0289855	0.0289855	0.0289855	0.0289855	0.0434783	0.0434783	0.0869565	0.115942	0.115942	0.115942	0.115942	0.115942	0.115942	0.115942	0.115942	0.115942	0.115942	0.115942	0.115942	0.115942	0.115942	0.115942
430	NA	NA	0.0172414	0.0344828	0.0344828	0.0344828	0.0344828	0.0344828	0.0344828	0.0344828	0.0344828	0.0517241	0.0431034	0.0431034	0.0431034	0.0431034	0.0431034	0.0431034	0.0344828	0.0344828	0.0344828	0.0258621	0.0172414	0.0172414	0.0172414	0.0172414	0.0172414	0.0172414
969	0.027027	0.027027	0.0540541	0.0810811	0.0810811	0.0810811	0.0810811	0.0810811	0.0810811	0.0810811	0.0810811	0.0810811	0.0810811	0.0810811	0.0810811	0.0810811	0.0810811	0.0878378	0.0945946	0.0945946	0.0945946	0.0945946	0.0945946	0.0945946	0.0945946	0.0945946	0.0945946	NA
1123	0.0135135	0.027027	0.027027	0.027027	0.0540541	0.0810811	0.0810811	0.0810811	0.0810811	0.0810811	0.0810811	0.0810811	0.0810811	0.0810811	0.0810811	0.0810811	0.0810811	0.0810811	0.0810811	0.0810811	0.0810811	0.0810811	0.0810811	0.0810811	0.0810811	0.0810811	0.0810811	0.0810811
1125	NA	NA	NA	NA	0.0181818	0.0363636	0.0363636	0.0363636	0.0363636	0.0363636	0.0363636	0.0363636	0.0363636	0.0363636	0.0363636	0.0363636	0.0363636	0.0363636	0.0363636	0.0363636	0.0363636	0.0363636	0.0363636	0.0363636	0.0363636	0.0363636	0.0363636	0.0363636
1127	0.0307692	0.0307692	0.0384615	0.0461538	0.0461538	0.0307692	0.0153846	0.0153846	0.0153846	0.0115385	0.00769231	0.00769231	0.00769231	0.00769231	0.00576923	0.384615	0.00384615	0.00384615	0.00384615	0.00576923	0.00769231	0.00769231	0.0115385	0.0153846	0.0153846	0.0153846	0.0115385	0.00769231
1128	NA	NA	NA	NA	0.0151515	0.030303	0.030303	0.030303	0.030303	0.0227273	0.0151515	0.0151515	0.00757576	0.00757576	0.0151515	0.0151515	0.0151515	0.0151515	0.0151515	0.0151515	0.0151515	0.0151515	0.0151515	0.0151515	0.0151515	0.0151515	0.0151515	0.0151515
1130	0.016129	0.0322581	0.0645161	0.0967742	0.0967742	0.0967742	0.0967742	0.0967742	0.0967742	0.0967742	0.0967742	0.0967742	0.0887097	0.0806452	0.0806452	0.0806452	0.0887097	0.0967742	0.0967742	0.0967742	0.0967742	0.0967742	0.0967742	0.0967742	0.0967742	0.0967742	0.0967742	0.0967742
1132	0.0322581	0.0322581	0.0322581	0.0322581	0.0322581	0.0241935	0.016129	0.016129	0.016129	0.0241935	0.0322581	0.0322581	0.0483871	0.0645161	0.0645161	0.0645161	0.0645161	0.0645161	0.0645161	0.0645161	0.0645161	0.0645161	0.0645161	0.0645161	0.0483871	0.0403226	0.0403226	0.0403226
1140	NA	NA	0.0181818	0.0363636	0.0363636	0.0363636	0.0363636	0.0545455	0.0727273	0.0909091	0.109091	0.109091	0.109091	0.109091	0.109091	0.109091	0.109091	0.109091	0.109091	0.109091	0.109091	0.109091	0.109091	0.109091	0.109091	0.109091	0.109091	0.118182
1145	0.0144928	0.0289855	0.0289855	0.0289855	0.0289855	0.0289855	0.0289855	0.0289855	0.0289855	0.0289855	0.0434783	0.057971	0.057971	0.057971	0.057971	0.057971	0.057971	0.057971	0.057971	0.057971	NA	NA	NA	NA	NA	NA	NA	NA
1147	NA	0.0130719	0.0261438	0.0261438	0.0261438	0.0326797	0.0457516	0.0522876	0.0522876	0.0457516	0.0457516	0.0457516	NA	NA	NA	NA	NA	NA	NA	NA	NA	NA	NA	NA	NA	NA	NA	NA
1150	NA	0.0125	0.025	0.0375	0.05	0.05	0.05	0.05	0.04375	0.0375	0.0375	0.034375	0.03125	0.03125	0.03125	0.03125	0.03125	0.03125	0.03125	0.034375	0.0375	0.0375	0.05	0.05	0.05	NA	NA	NA
1151	NA	NA	0.0142857	0.0285714	0.0285714	0.0428571	0.0571429	0.0571429	0.0571429	0.0571429	0.0571429	0.0571429	0.0571429	0.0571429	0.0571429	0.0571429	0.0571429	0.0571429	0.0571429	0.0571429	NA	NA	NA	NA	NA	NA	NA	NA
1154	NA	NA	0.0142857	0.0285714	0.0428571	0.0714286	0.0857143	0.0857143	0.0857143	0.0857143	0.0928571	0.1	0.1	0.1	0.0928571	0.0857143	0.0857143	0.0857143	0.0928571	0.1	0.1	0.1	0.1	0.1	0.1	0.1	0.1	0.0857143
1156	0.0166667	0.0333333	0.0333333	0.0333333	0.0333333	0.0333333	0.0333333	0.0333333	0.0333333	0.0416667	0.05	0.05	0.05	0.05	0.05	0.05	0.05	0.05	0.05	0.05	0.05	0.0416667	0.0333333	0.0333333	0.0333333	0.0333333	0.0333333	0.0333333
1157	NA	0.012987	0.025974	0.0519481	0.0779221	0.0779221	0.0779221	0.0779221	0.0779221	0.0779221	0.0779221	0.0779221	0.0779221	0.0779221	0.0779221	0.0909091	0.0909091	0.0779221	0.0779221	0.0779221	0.0779221	0.0779221	0.0779221	0.0779221	0.0779221	0.0649351	0.0519481	0.0519481
1158	NA	NA	NA	NA	NA	NA	NA	NA	NA	NA	NA	0.0204082	0.0408163	0.0612245	0.0816327	0.102041	0.122449	0.122449	0.122449	0.122449	0.122449	0.122449	0.122449	0.122449	0.122449	0.122449	0.122449	0.122449
1159	NA	NA	NA	0.0210526	0.0210526	0.0421053	0.0631579	0.0315789	0.0157895	0.0315789	0.0315789	0.0315789	0.0315789	0.0315789	0.0315789	0.0368421	0.0421053	0.0421053	0.0421053	0.0421053	0.0526316	0.0526316	0.0526316	0.0631579	0.0631579	0.0631579	0.0631579	0.0631579
1160	0.0153846	0.0307692	0.0461538	0.0615385	0.0615385	0.0615385	0.0615385	0.0615385	0.0615385	0.0615385	0.0615385	0.0615385	0.0615385	0.0615385	0.0615385	0.0769231	0.0923077	0.0923077	0.0923077	0.0923077	0.0923077	0.0923077	0.0923077	0.0923077	0.0923077	0.0923077	0.0923077	0.0923077
1165	NA	0.0307692	0.0307692	0.0307692	0.0307692	0.0384615	0.0538462	0.0615385	0.0615385	0.0615385	0.0615385	0.0615385	0.0615385	0.0384615	0.0153846	0.0153846	0.0153846	0.0230769	0.0307692	0.0307692	0.0307692	0.0230769	0.0153846	0.0153846	0.0153846	0.0153846	0.0153846	0.0153846
1170	NA	NA	NA	0.0307692	0.0307692	0.0307692	0.0307692	0.0461538	0.0769231	0.0923077	0.0846154	0.0769231	0.0769231	0.0769231	0.0692308	0.0615385	0.0692308	0.0769231	0.0846154	0.0923077	0.107692	0.107692	0.107692	0.107692	0.107692	0.107692	0.107692	0.107692
1212	NA	NA	NA	NA	NA	NA	NA	0.0222222	0.0444444	0.0555556	0.0666667	0.0666667	0.0666667	0.0666667	0.0666667	0.0666667	0.0666667	0.0666667	NA	NA	NA	NA	NA	NA	NA	NA	NA	NA
1217	NA	0.0147059	0.0294118	0.0441176	0.0588235	0.0588235	0.0588235	0.0588235	0.0588235	0.0514706	0.0441176	0.0367647	0.0441176	0.0441176	0.0441176	0.0441176	0.0514706	0.0588235	0.0588235	0.0735294	0.0882353	0.0882353	0.0882353	0.0882353	0.0735294	0.0588235	0.0735294	0.0882353
1218	NA	NA	NA	NA	0.0166667	0.0333333	0.0333333	0.0666667	0.1	0.1	0.1	0.1	0.1	0.1	0.1	0.1	0.1	0.1	0.075	0.05	0.05	0.05	0.05	0.05	0.05	NA	NA	NA
1219	NA	0.0175439	0.0350877	0.0701754	0.105263	0.105263	0.105263	0.0964912	0.0877193	0.0877193	0.0877193	0.0789474	0.0701754	0.0701754	0.0614035	0.0526316	0.0526316	0.0526316	0.0526316	0.0526316	0.0526316	NA	NA	NA	NA	NA	NA	NA
1221	NA	NA	0.0142857	0.0285714	0.0285714	0.0428571	0.0571429	0.05	0.0357143	0.0214286	0.0214286	0.0214286	0.0357143	0.0357143	0.0357143	0.0357143	0.0428571	0.0428571	0.0428571	0.0428571	0.0428571	0.0428571	0.0428571	0.0428571	0.0428571	0.0428571	0.0428571	NA
1222	NA	0.011236	0.0224719	0.0224719	0.0449438	0.0674157	0.0674157	0.0674157	0.0674157	0.0674157	0.0674157	0.0561798	0.0224719	0.0337079	0.0337079	0.0337079	0.0337079	0.0337079	0.0337079	0.0337079	0.0337079	0.0337079	0.0337079	0.0337079	0.0337079	NA	NA	NA
1223	0.0105263	0.0210526	0.0210526	0.0421053	0.0631579	0.0631579	0.0631579	0.0631579	0.0631579	0.0631579	0.0631579	0.0631579	0.0631579	0.0631579	0.0631579	0.0631579	0.0631579	0.0526316	0.0421053	0.0421053	0.0421053	0.0421053	0.0421053	0.0421053	0.0526316	0.0631579	0.0631579	0.0526316
1224	0.0133333	0.0266667	0.0533333	0.08	0.08	0.08	0.0666667	0.0533333	0.06	0.0733333	0.08	0.08	0.0733333	0.0666667	0.0666667	0.0666667	0.0666667	0.0666667	0.0666667	0.0733333	0.08	0.08	0.08	0.08	0.08	0.08	NA	NA
1227	NA	NA	NA	0.00877193	0.0175439	0.0350877	0.0526316	0.0263158	NA	NA	0.0175439	0.0350877	0.0438596	0.0526316	0.0526316	0.0526316	0.0614035	0.0701754	0.0350877	0.0175439	0.0350877	0.0350877	0.0350877	0.0350877	0.0350877	0.0350877	0.0350877	0.0350877
1229	NA	NA	0.0153846	0.0307692	0.0769231	0.0923077	0.0923077	0.0923077	0.1	0.107692	0.107692	0.1	0.0923077	0.0923077	0.0846154	0.0769231	0.0692308	0.0615385	0.0615385	0.0615385	0.0615385	0.0769231	0.0923077	0.0923077	NA	NA	NA	NA
1230	NA	NA	NA	0.00769231	0.0153846	0.0230769	0.0384615	0.0461538	0.0461538	0.0461538	0.0461538	0.0384615	0.0307692	0.0307692	0.0307692	0.0307692	0.0307692	0.0307692	0.0307692	0.0307692	0.0307692	0.0307692	0.0307692	0.0307692	0.0307692	0.0307692	0.0307692	0.0307692
1231	NA	NA	NA	0.0142857	0.0285714	0.0285714	0.0285714	0.0285714	0.0285714	0.0285714	0.0428571	0.0571429	0.05	0.0357143	0.0285714	0.0285714	0.0285714	0.0428571	0.0571429	0.0571429	0.0571429	0.0571429	0.0571429	0.0571429	0.0428571	0.0285714	0.0285714	0.0285714
1232	NA	NA	0.0166667	0.0333333	0.0416667	0.05	0.075	0.1	0.1	0.1	0.1	0.1	0.1	0.1	0.1	0.1	0.116667	0.133333	0.133333	0.133333	0.133333	0.133333	0.133333	0.133333	0.133333	0.133333	0.133333	0.133333
1233	NA	NA	NA	0.016	0.032	0.032	0.048	0.064	0.064	0.08	0.096	0.096	0.096	0.096	0.096	0.096	0.096	0.096	0.096	0.08	0.064	0.064	0.064	0.064	0.064	0.064	0.064	0.064
1235	NA	NA	NA	NA	NA	0.0137931	0.0275862	0.0551724	0.0827586	0.0827586	0.0827586	0.0689655	0.0551724	0.0551724	0.0413793	0.0275862	0.0275862	0.0275862	0.0275862	0.0275862	0.0275862	0.0275862	0.0275862	0.0275862	0.0275862	0.0275862	0.0275862	0.0344828
1237	NA	NA	0.0153846	0.0307692	0.0615385	0.0923077	0.0923077	0.0923077	0.0923077	0.0923077	0.0769231	0.0615385	0.0615385	0.0692308	0.0769231	0.0769231	0.0769231	0.0846154	0.0923077	0.0923077	0.0923077	0.0769231	0.0769231	0.0769231	0.1	0.1	0.1	NA
1238	0.0222222	0.0444444	0.0444444	0.0444444	0.0666667	0.0888889	0.0888889	0.111111	0.133333	0.122222	0.1	0.0777778	0.0666667	0.0666667	0.0666667	0.0777778	0.0888889	0.0888889	0.0888889	0.0888889	0.0888889	0.0888889	0.0888889	0.0888889	0.0888889	0.1	0.111111	0.111111
1240	NA	NA	0.0144928	0.0289855	0.057971	0.0869565	0.0869565	0.0869565	0.0869565	0.0869565	0.0942029	0.101449	0.101449	0.101449	0.101449	0.101449	0.101449	0.0869565	0.0724638	0.0724638	0.0724638	0.057971	0.0434783	0.0434783	0.0434783	0.0434783	0.0434783	0.0434783
1241	NA	NA	NA	NA	NA	0.0163934	0.0327869	0.0327869	0.0491803	0.0737705	0.0819672	0.0819672	0.0819672	0.0901639	0.0983607	0.0983607	0.0983607	0.0983607	0.0983607	0.0983607	0.0983607	0.0983607	0.0983607	0.0983607	NA	NA	NA	NA
1244	NA	NA	NA	NA	NA	0.00819672	0.0163934	0.0327869	0.0491803	0.0491803	0.0491803	0.057377	0.0655738	0.0655738	0.0655738	0.0655738	0.0655738	0.0655738	0.0655738	0.0655738	0.0655738	0.057377	0.0491803	NA	NA	NA	NA	NA
1245	NA	NA	NA	0.0107527	0.0215054	0.0430108	0.0645161	0.0645161	0.0645161	0.0645161	0.0645161	0.0645161	0.0645161	0.0645161	0.0645161	0.0645161	0.0645161	0.0645161	0.0645161	0.0645161	0.0537634	0.0430108	0.0430108	0.0430108	0.0430108	0.0430108	0.0430108	0.0430108
1246	NA	NA	0.0178571	0.0357143	0.0446429	0.0535714	0.0535714	0.0535714	0.0535714	0.0535714	0.0535714	0.0535714	0.0535714	0.0535714	0.0535714	0.0535714	0.0535714	0.0535714	0.0714286	0.0892857	0.0892857	0.0892857	0.0892857	0.0892857	0.0892857	NA	NA	NA
1248	NA	NA	0.0217391	0.0434783	0.0652174	0.108696	0.130435	0.130435	0.130435	0.130435	0.130435	0.130435	0.130435	0.130435	0.130435	0.130435	0.130435	0.130435	0.130435	0.130435	0.130435	0.130435	0.130435	0.130435	0.130435	0.130435	0.130435	0.130435
1251	NA	NA	NA	0.0176991	0.0353982	0.0530973	0.0707965	0.0707965	0.0707965	0.0707965	0.0707965	0.0707965	0.0707965	0.0707965	0.0707965	0.0707965	0.079646	0.0884956	0.0884956	0.079646	0.0707965	0.0707965	0.0707965	0.0707965	0.0707965	0.0707965	0.0707965	NA
1252	NA	NA	NA	0.0133333	0.0266667	0.0266667	0.0266667	0.0266667	0.02	0.02	0.02	0.02	0.02	0.02	0.02	0.02	0.02	0.0133333	0.0133333	0.02	0.02	0.0266667	0.0266667	0.0266667	0.0266667	0.0266667	0.0266667	NA
1253	NA	NA	NA	0.0178571	0.0357143	0.0714286	0.107143	0.107143	0.107143	0.107143	0.107143	0.107143	0.116071	0.125	0.125	0.125	0.125	0.125	0.125	0.125	0.125	0.125	0.125	0.125	0.125	0.125	0.125	0.125
1255	NA	NA	NA	0.0204082	0.0408163	0.0612245	0.0816327	0.0816327	0.0918367	0.102041	0.102041	0.112245	0.112245	0.102041	0.102041	0.0918367	0.0816327	0.0816327	0.0816327	0.0816327	NA	NA	NA	NA	NA	NA	NA	NA
1256	NA	0.0142857	0.0285714	0.0571429	0.0857143	0.0857143	0.0857143	0.0857143	0.0857143	0.0857143	0.0714286	0.0571429	0.0428571	0.0285714	0.0285714	0.0285714	0.0428571	0.0571429	0.0571429	0.0428571	0.0285714	0.0285714	0.0285714	0.0285714	0.0285714	0.0285714	0.0285714	0.0285714
1261	NA	NA	NA	0.0133333	0.0266667	0.0533333	0.08	0.08	0.08	0.06	0.04	0.04	0.04	0.04	0.04	0.0466667	0.0533333	0.0533333	0.0533333	0.0533333	0.0533333	0.0533333	0.0666667	0.08	0.08	0.08	0.08	0.08
1359	NA	NA	NA	0.0153846	0.0307692	0.0307692	0.0307692	0.0461538	0.0615385	0.0615385	0.0307692	NA	NA	NA	NA	NA	NA	NA	NA	NA	0.0153846	0.0307692	0.0307692	0.0307692	0.0307692	0.0307692	0.0307692	0.0307692
1363	NA	NA	NA	NA	0.0125	0.025	0.025	0.0375	0.05	0.0375	0.025	0.01875	0.01875	0.01875	0.025	0.025	0.025	0.025	0.025	0.025	0.025	0.025	0.025	0.025	NA	NA	NA	NA
1368	NA	NA	NA	0.0121212	0.0242424	0.0242424	0.0242424	0.0242424	0.0363636	0.0424242	0.0363636	0.0363636	0.030303	0.0242424	0.0242424	0.0242424	0.0181818	0.0121212	0.0121212	0.0121212	0.0181818	0.0363636	0.0363636	0.0363636	0.0363636	0.0363636	NA	NA
1372	NA	NA	NA	0.0238095	0.047619	0.0714286	0.0952381	0.0952381	0.0952381	0.0952381	0.0952381	0.0952381	0.0952381	0.0952381	0.0952381	0.0952381	0.0952381	0.0952381	0.0952381	0.0952381	0.0952381	0.0952381	0.0952381	0.0952381	0.0952381	0.0952381	0.0952381	0.0952381
1375	NA	NA	NA	0.0147059	0.0294118	0.0441176	0.0588235	0.0588235	0.0661765	0.0735294	0.0808824	0.0882353	0.0735294	0.0588235	0.0588235	0.0588235	0.0588235	0.0588235	0.0588235	0.0588235	0.0588235	0.0588235	0.0588235	0.0588235	0.0588235	NA	NA	NA
1377	NA	NA	NA	NA	0.0169492	0.0338983	0.0508475	0.0677966	0.0677966	0.0677966	0.0677966	0.0677966	0.0677966	0.0677966	0.0762712	0.0847458	0.0847458	0.0847458	0.0847458	0.0847458	0.0847458	0.0847458	0.0847458	0.0847458	0.0847458	0.0847458	0.0847458	0.0847458
1380	NA	NA	0.0243902	0.0487805	0.0365854	0.0243902	0.0243902	0.0243902	0.0243902	0.0243902	0.0243902	0.0243902	0.0243902	0.0243902	0.0243902	0.0243902	0.0243902	0.0243902	0.0243902	0.0243902	0.0243902	0.0243902	0.0243902	0.0243902	0.0243902	0.0243902	NA	NA
1381	NA	NA	NA	0.00632911	0.0126582	0.0189873	0.0379747	0.0379747	0.0316456	0.0253165	0.0253165	0.0189873	0.0126582	0.0126582	0.0126582	0.0126582	0.0126582	0.0126582	0.0126582	0.0126582	0.0126582	0.0126582	0.0126582	0.0126582	0.0126582	0.0126582	0.0126582	NA
1382	NA	NA	NA	NA	NA	NA	0.0172414	0.0517241	0.0689655	0.0689655	0.0344828	NA	NA	0.0431034	0.0775862	0.0689655	0.0689655	0.0689655	0.0689655	0.0517241	0.0344828	0.0344828	0.0344828	0.0344828	0.0344828	0.0344828	0.0344828	0.0344828
1383	NA	NA	0.00869565	0.0173913	0.0173913	0.0173913	0.0173913	0.0173913	0.0173913	0.0173913	0.0173913	0.0173913	0.0173913	0.0173913	0.0173913	0.0173913	0.0173913	0.026087	0.026087	0.026087	0.026087	0.026087	0.0347826	0.0347826	0.0347826	NA	NA	NA
1387	NA	NA	NA	0.0123457	0.0246914	0.0246914	0.0246914	0.0246914	0.0185185	0.0185185	0.0123457	0.0123457	0.0123457	0.0123457	0.0123457	0.0123457	0.0123457	0.0185185	0.0246914	0.0246914	0.0246914	0.0246914	0.0246914	0.0246914	0.0246914	0.0246914	0.0246914	0.0246914
1390	NA	NA	NA	0.016129	0.0322581	0.0322581	0.0322581	0.0322581	0.0322581	0.0322581	0.0322581	0.0322581	0.0322581	0.0322581	0.0322581	0.0322581	0.0322581	0.0322581	0.0322581	0.0241935	0.0241935	0.0241935	0.016129	0.016129	0.0241935	0.0322581	0.0322581	0.0322581
1391	NA	NA	NA	0.0153846	0.0307692	0.0307692	0.0307692	0.0307692	0.0307692	0.0307692	0.0307692	0.0307692	0.0307692	0.0307692	0.0307692	0.0307692	0.0307692	0.0307692	0.0307692	0.0307692	0.0307692	0.0307692	0.0307692	0.0307692	0.0307692	NA	NA	NA
1394	NA	NA	NA	NA	0.016129	0.0483871	0.0645161	0.0645161	0.0645161	0.0725806	0.0806452	0.0725806	0.0645161	0.0645161	0.0645161	0.0645161	0.0645161	0.0645161	0.0645161	0.0645161	0.0645161	0.0645161	0.0645161	0.0645161	NA	NA	NA	NA
1396	NA	NA	NA	0.015748	0.0314961	0.0314961	0.0314961	0.0314961	0.0314961	0.0314961	0.0314961	0.0314961	0.0314961	0.0314961	0.0314961	0.0314961	0.0314961	0.0314961	0.0314961	0.0314961	NA	NA	NA	NA	NA	NA	NA	NA
1399	NA	NA	NA	NA	NA	NA	NA	NA	NA	NA	NA	NA	NA	NA	NA	NA	NA	NA	NA	NA	NA	NA	NA	NA	NA	NA	NA	NA
1400	NA	NA	0.0166667	0.0333333	0.05	0.0666667	0.0666667	0.0666667	0.0666667	0.0333333	NA	0.0166667	0.0333333	0.0333333	0.0333333	0.0333333	0.0333333	0.0333333	0.0333333	0.0333333	0.0333333	0.0333333	0.0333333	0.05	0.0666667	0.0666667	0.0666667	0.0666667
1401	NA	NA	0.00561798	0.011236	0.0168539	0.0224719	0.0337079	0.0449438	0.0449438	0.0561798	0.0674157	0.0561798	0.0449438	0.0337079	0.0224719	0.0224719	0.0337079	0.0449438	0.0449438	0.0393258	0.0337079	0.0337079	0.0337079	0.0337079	0.0505618	0.0674157	0.0674157	0.0730337
1404	NA	NA	NA	0.00598802	0.011976	0.011976	0.011976	0.011976	0.0149701	0.0209581	0.0239521	0.0179641	0.011976	0.011976	0.011976	0.011976	0.011976	0.0179641	0.0179641	0.0179641	0.0179641	0.0179641	0.0239521	0.0239521	0.0239521	0.0239521	0.0239521	0.0239521
1406	NA	NA	NA	NA	NA	NA	NA	NA	0.0138889	0.0277778	0.0277778	0.0208333	0.0138889	0.0104167	0.00694444	0.00694444	0.00694444	0.00694444	0.00694444	0.00694444	0.00347222	NA	NA	NA	NA	NA	NA	NA
1408	NA	NA	NA	NA	NA	0.0128205	0.025641	0.025641	0.025641	0.0192308	0.0128205	0.00641026	NA	NA	NA	NA	NA	NA	NA	NA	NA	NA	NA	NA	NA	NA	NA	NA
1411	NA	NA	NA	NA	NA	NA	0.0111111	0.0222222	0.0222222	0.0777778	0.133333	0.133333	0.144444	0.155556	0.155556	0.155556	0.155556	0.155556	0.155556	0.166667	0.177778	0.166667	0.155556	0.155556	0.155556	0.144444	0.133333	NA
1412	NA	NA	NA	0.00769231	0.0153846	0.0230769	0.0307692	0.0307692	0.0384615	0.0692308	0.0923077	0.1	0.107692	0.107692	0.107692	0.0846154	0.0615385	0.0615385	0.0615385	0.0692308	0.0769231	0.0769231	0.0769231	0.0769231	0.0692308	0.0615385	0.0615385	0.0615385
1414	NA	NA	NA	0.015625	0.03125	0.046875	0.078125	0.09375	0.09375	0.09375	0.09375	0.101562	0.109375	0.109375	0.109375	NA	NA	NA	NA	NA	NA	NA	NA	NA	NA	NA	NA	NA
1415	NA	NA	NA	0.0128205	0.025641	0.025641	0.025641	0.025641	0.025641	0.025641	0.025641	0.025641	0.025641	0.0384615	0.0448718	0.0384615	0.0384615	0.0576923	0.0769231	0.0705128	0.0705128	0.0705128	0.0705128	0.0705128	0.0705128	0.0769231	0.0769231	0.0769231
1417	NA	NA	NA	0.00675676	0.0135135	0.0405405	0.0540541	0.0405405	0.0405405	0.0405405	0.0405405	0.0405405	0.0405405	0.0405405	0.0405405	0.0202703	0.0135135	0.027027	0.027027	0.027027	0.027027	0.027027	0.027027	0.027027	0.027027	0.027027	0.027027	0.027027
1418	NA	NA	NA	NA	NA	NA	NA	0.0377358	0.0377358	0.0377358	0.0377358	0.0283019	0.0188679	0.0188679	0.0188679	0.0188679	0.0188679	0.0188679	0.0141509	0.00943396	0.00943396	0.00471698	NA	NA	NA	NA	NA	NA
1466	0.0181818	0.0363636	0.0363636	0.0363636	0.0363636	0.0545455	0.1	0.127273	0.118182	0.109091	0.109091	0.118182	0.118182	0.118182	0.118182	0.109091	0.109091	0.109091	0.109091	0.118182	0.127273	0.127273	0.127273	0.127273	0.127273	0.127273	0.127273	NA

## Sheet: CDFKw
PID	CDFKw1	CDFKw2	CDFKw3	CDFKw4	Log(CDFKw1)	Log(CDFKw2)	Log(CDFKw3)	Log(CDFKw4)	Norm(CDFKw1)	Norm(CDFKw2)	Norm(CDFKw3)	Norm(CDFKw4)
1	140.462	223.965	97.4663	142.398	4.94494	5.41149	4.57951	4.95862	-0.0443835	0.54619	-0.506954	-0.0270608
2	113.62	72.956	97.5827	95.68	4.73286	4.28986	4.5807	4.56101	-0.312835	-0.873599	-0.505442	-0.530368
3	73.2733	28.0333	35.38	NA	4.2942	3.33339	3.56615	NA	-0.868105	-2.08431	-1.78969	NA
4	388.367	298.9	175.68	148.84	5.96195	5.70011	5.16866	5.00287	1.24297	0.91153	0.238815	0.0289519
5	21.245	26.5562	NA	NA	3.05612	3.27927	NA	NA	-2.43529	-2.15283	NA	NA
6	436.1	153.533	73.5	93.9167	6.07787	5.03392	4.29728	4.54241	1.38971	0.0682506	-0.864196	-0.553914
8	240.917	92.4333	110.625	262.55	5.48445	4.52649	4.70615	5.57044	0.638546	-0.574066	-0.346651	0.747395
9	100.938	92.0312	60.5625	68.875	4.6145	4.52213	4.10368	4.23229	-0.462656	-0.579585	-1.10927	-0.946465
10	576.7	949	678.9	360.133	6.35732	6.85541	6.52047	5.88647	1.74345	2.37394	1.94997	1.14744
11	428.571	470	317.333	124.667	6.06046	6.15273	5.75995	4.82564	1.36767	1.48447	0.987282	-0.195387
12	592.5	242.925	246.875	178.408	6.38435	5.49275	5.50888	5.18407	1.77766	0.649054	0.669471	0.258323
13	516.6	239.4	121.8	100.8	6.24727	5.47814	4.80238	4.61314	1.60414	0.630552	-0.224835	-0.464382
14	221.165	63.3383	73.2025	79.9517	5.39891	4.14849	4.29323	4.38142	0.530265	-1.05254	-0.869329	-0.757694
15	NA	141.45	81.075	81.42	NA	4.95195	4.39537	4.39962	NA	-0.0355114	-0.740032	-0.734657
16	152.533	67.7333	368	350.4	5.02738	4.21558	5.90808	5.85907	0.0599785	-0.967623	1.17479	1.11275
17	274.027	85.5	90.63	59.85	5.61323	4.44852	4.50678	4.09184	0.801554	-0.672765	-0.599006	-1.12425
18	113.25	64.7143	52.9662	62.7729	4.7296	4.16998	3.96965	4.13952	-0.316965	-1.02534	-1.27892	-1.06389
20	1125	187.5	210	272.5	7.02554	5.23378	5.34711	5.60764	2.58929	0.321239	0.464694	0.79448
21	38.3273	NA	37.0762	NA	3.64616	NA	3.61298	NA	-1.6884	NA	-1.73041	NA
22	199.025	118.368	146.65	186.455	5.29343	4.77379	4.98805	5.22819	0.396747	-0.26102	0.0101886	0.314165
23	76.67	54.5983	67.9575	65.0533	4.33951	4	4.21888	4.17521	-0.810747	-1.2405	-0.963439	-1.01873
24	122.15	111.68	118.078	215.745	4.80525	4.71564	4.77135	5.3741	-0.221203	-0.334635	-0.264116	0.498859
25	126.85	100.3	68.8333	85.55	4.843	4.60817	4.23169	4.4491	-0.173411	-0.470676	-0.94723	-0.672024
26	55.3	126.084	87.5583	129.955	4.01277	4.83695	4.47231	4.86719	-1.22434	-0.181078	-0.642652	-0.1428
27	NA	308.2	255.3	407.1	NA	5.73075	5.54244	6.00906	NA	0.950315	0.711948	1.30261
28	1047.8	74.6417	83.4437	113.547	6.95445	4.3127	4.42417	4.73222	2.4993	-0.844685	-0.703578	-0.313651
29	266.8	142.6	121.9	174.8	5.5865	4.96004	4.8032	5.16364	0.76772	-0.0252608	-0.223796	0.232458
30	62.4462	43.05	67.4222	85.6444	4.13431	3.76236	4.21098	4.4502	-1.0705	-1.54131	-0.973449	-0.670628
31	125.971	45.8443	53.2685	36.1929	4.83605	3.82525	3.97534	3.58886	-0.18221	-1.46171	-1.27172	-1.76093
32	101.25	NA	54.1667	36.875	4.61759	NA	3.99207	3.60753	-0.458743	NA	-1.25055	-1.7373
33	753.3	133.176	558	172.515	6.62446	4.89167	6.32436	5.15048	2.0816	-0.111808	1.70172	0.215803
34	311.08	98.56	87.78	154	5.74005	4.59067	4.47483	5.03695	0.962089	-0.492829	-0.639451	0.0720924
35	122.682	84.6667	42.3333	82.9733	4.8096	4.43872	3.74558	4.41852	-0.215701	-0.685162	-1.56256	-0.710735
36	200.2	646.1	300.3	1060.15	5.29932	6.47095	5.70478	6.96617	0.404199	1.88728	0.917446	2.51413
37	NA	NA	101.062	119	NA	NA	4.61574	4.77912	NA	NA	-0.46109	-0.254275
38	320.32	90.5667	81.51	72.4533	5.76932	4.50609	4.40073	4.28294	0.999139	-0.599891	-0.733258	-0.882351
39	771.64	233.02	208.827	318.333	6.64852	5.45112	5.3415	5.7631	2.11205	0.596359	0.457601	0.991265
40	300.517	131.4	73	NA	5.7055	4.87825	4.29046	NA	0.918358	-0.128803	-0.872837	NA
41	83.95	357.7	178.85	124.83	4.43022	5.87969	5.18655	4.82695	-0.695923	1.13885	0.261452	-0.19373
42	209	198	242	165	5.34233	5.28827	5.48894	5.10595	0.458651	0.390211	0.644225	0.159424
43	143.544	208.509	180.133	229.992	4.96664	5.33998	5.1937	5.43804	-0.0169114	0.455673	0.270503	0.579801
44	228.48	188.417	238.992	81.8395	5.43145	5.23866	5.47643	4.40476	0.571454	0.327413	0.628391	-0.728151
45	184.5	72	46	61.2321	5.21765	4.27667	3.82864	4.11467	0.300822	-0.890296	-1.45742	-1.09535
47	1028.12	110.156	103.125	94.4444	6.93549	4.7019	4.63594	4.54801	2.47531	-0.352025	-0.435516	-0.54682
48	NA	118.987	94.7625	58.2667	NA	4.77902	4.55137	4.06503	NA	-0.254408	-0.542565	-1.15819
50	179.76	110.745	136.571	155.364	5.19162	4.70723	4.91684	5.04577	0.267877	-0.345278	-0.0799443	0.0832544
51	173.46	59.6167	41.895	60.4333	5.15595	4.08793	3.73517	4.10154	0.222718	-1.1292	-1.57574	-1.11197
52	345.53	169.067	145.82	95.8925	5.84508	5.13029	4.98237	4.56323	1.09504	0.190244	0.0030038	-0.527559
53	47.1425	51.035	63.5012	NA	3.85317	3.93251	4.15106	NA	-1.42636	-1.32593	-1.04929	NA
54	367.908	213.9	142.804	140.563	5.90783	5.36551	4.96147	4.94566	1.17447	0.487986	-0.0234544	-0.0434747
55	421.515	100.558	179.626	231.42	6.04385	4.61073	5.19088	5.44423	1.34665	-0.46743	0.266933	0.587638
56	100.485	121.275	724.185	831.6	4.61001	4.79806	6.58505	6.72335	-0.468344	-0.230303	2.03171	2.20677
57	1724.48	94.3075	96.685	90.345	7.45268	4.54656	4.57146	4.50364	3.12998	-0.548657	-0.517142	-0.602992
58	279.825	116.025	69.3875	59.4028	5.63416	4.75381	4.23971	4.08434	0.828056	-0.286322	-0.93708	-1.13375
59	124.32	NA	60.125	59.2	4.82286	NA	4.09643	4.08092	-0.198913	NA	-1.11845	-1.13807
60	170.4	165.667	159.75	133.125	5.13815	5.10998	5.07361	4.89129	0.200189	0.164529	0.118494	-0.112292
61	41.7833	51.3857	51.1462	38.5692	3.7325	3.93936	3.93469	3.65245	-1.57912	-1.31727	-1.32318	-1.68044
62	143.7	278	534	1548	4.96773	5.62762	6.2804	7.34472	-0.0155342	0.819773	1.64607	2.99332
63	553.5	86.1	108.445	192.319	6.31626	4.45551	4.68624	5.25916	1.69147	-0.663913	-0.371844	0.353363
64	111.47	123.54	164.72	191.7	4.71375	4.81656	5.10425	5.25593	-0.337019	-0.20688	0.157275	0.349281
65	260.4	160.314	177.733	221.34	5.56222	5.07714	5.18028	5.3997	0.736986	0.122957	0.253524	0.531266
66	408.7	132.325	134.167	125.96	6.01298	4.88526	4.89909	4.83596	1.30757	-0.119923	-0.102419	-0.182324
67	74.25	52.0714	56.5312	55.2656	4.30744	3.95262	4.03479	4.01215	-0.851344	-1.30049	-1.19646	-1.22513
69	131.97	98.1771	109.56	70.965	4.88258	4.58677	4.69647	4.26219	-0.123323	-0.497756	-0.358896	-0.908624
70	210.9	135.913	130.557	115.493	5.35138	4.91202	4.87181	4.74921	0.470106	-0.0860544	-0.136948	-0.292141
71	376.225	109.838	113.625	85.5133	5.93019	4.699	4.7329	4.44867	1.20277	-0.355694	-0.31278	-0.672567
72	460.02	460.02	529.72	NA	6.13127	6.13127	6.27235	NA	1.4573	1.4573	1.63588	NA
73	83.7	63.0333	71.3	136.4	4.42724	4.14366	4.2669	4.91559	-0.699697	-1.05865	-0.902663	-0.0815291
74	557.04	109.192	157.986	370.305	6.32264	4.69311	5.06251	5.91433	1.69954	-0.363149	0.104441	1.18269
75	348.725	155.4	104.657	117.475	5.85428	5.046	4.65069	4.76623	1.10669	0.0835468	-0.416848	-0.2706
76	295.091	186.47	106.095	110.918	5.68728	5.22827	4.66434	4.70879	0.895296	0.314266	-0.399576	-0.343308
77	76.27	62.35	66.3778	68.3111	4.33428	4.13276	4.19536	4.22407	-0.817367	-1.07245	-0.993213	-0.956871
78	421.6	1023	162.233	162.381	6.04406	6.93049	5.08904	5.08995	1.34691	2.46898	0.13802	0.139171
79	529.688	140	130	151.875	6.27229	4.94164	4.86753	5.02306	1.63581	-0.0485544	-0.142362	0.0545038
80	223.603	67.34	99.2833	NA	5.40987	4.20975	4.59798	NA	0.544144	-0.974995	-0.483572	NA
82	192.96	150.75	298.485	262.305	5.26248	5.01562	5.69872	5.56951	0.357573	0.0450924	0.909772	0.746213
83	242.373	251.472	387.35	89.975	5.49048	5.52733	5.95933	4.49953	0.646176	0.692828	1.23966	-0.608187
86	377.562	217.907	196.024	355.371	5.93374	5.38407	5.27824	5.87316	1.20726	0.511482	0.377518	1.13059
87	286	133.25	126.75	136.5	5.65599	4.89223	4.84222	4.91632	0.855686	-0.111105	-0.174409	-0.0806013
88	387.8	138.6	89.6	NA	5.96049	4.93159	4.49535	NA	1.24113	-0.0612759	-0.613475	NA
89	82.32	43.12	55.86	48.02	4.41061	3.76399	4.02285	3.87162	-0.720742	-1.53926	-1.21158	-1.40302
90	171.57	72.24	57.2617	172.322	5.14499	4.27999	4.04763	5.14937	0.208849	-0.886084	-1.18021	0.21439
91	202.232	83.7689	55.2267	NA	5.30942	4.42806	4.01145	NA	0.416984	-0.698656	-1.22602	NA
92	474.007	202.389	195.467	172.255	6.16122	5.31019	5.27539	5.14898	1.49522	0.417967	0.373911	0.213894
93	429.925	123.344	118.6	62.265	6.06361	4.81498	4.77576	4.1314	1.37166	-0.20889	-0.258537	-1.07418
94	86.9733	83.7613	85.985	81.834	4.4656	4.42797	4.45417	4.40469	-0.651137	-0.698772	-0.665604	-0.728237
95	680.43	326.933	120.557	315.695	6.52273	5.78976	4.79212	5.75478	1.95282	1.02501	-0.237823	0.98073
96	498	223	124.8	114	6.2106	5.40717	4.82671	4.7362	1.55772	0.540724	-0.194035	-0.30861
97	111.429	68	48	80.3	4.71338	4.21951	3.8712	4.38577	-0.337489	-0.962648	-1.40354	-0.75219
99	328.64	128.375	157.21	146.94	5.79496	4.85496	5.05758	4.99002	1.0316	-0.158284	0.0982051	0.0126886
100	242.501	152.712	97.2125	73.3512	5.49101	5.02855	4.5769	4.29526	0.646843	0.0614608	-0.510254	-0.866759
101	208.31	102.748	57.7075	66.1525	5.33903	4.63227	4.05539	4.19196	0.454465	-0.440158	-1.1704	-0.997515
104	285.368	255.42	640.53	297	5.65378	5.54291	6.4623	5.69373	0.852884	0.712543	1.87632	0.903458
105	283.25	102.356	204.283	77.25	5.64633	4.62846	5.31951	4.34705	0.843456	-0.444989	0.429757	-0.801206
106	312.378	311.267	164.527	135.067	5.74421	5.74065	5.10307	4.90578	0.967361	0.962848	0.155789	-0.0939557
107	107.2	87.1	75.9333	78.1667	4.6747	4.46706	4.32986	4.35884	-0.386461	-0.649295	-0.822967	-0.786275
108	708	231	141.6	151	6.56244	5.44242	4.95301	5.01728	2.00309	0.585339	-0.0341696	0.0471899
109	83.125	82.425	63.525	67.2	4.42035	4.41189	4.15143	4.20767	-0.708424	-0.719128	-1.04882	-0.977629
111	276	90	115.607	135	5.6204	4.49981	4.7502	4.90527	0.810634	-0.607835	-0.290889	-0.0945886
113	607.5	301.725	332.1	303.75	6.40935	5.70952	5.80544	5.71621	1.80931	0.923438	1.04486	0.931905
114	89.6	106.55	32.2389	45.92	4.49535	4.66861	3.47317	3.8269	-0.613475	-0.394159	-1.90738	-1.45962
115	990	697.5	801	558	6.89771	6.5475	6.68586	6.32436	2.42747	1.98418	2.15932	1.70172
116	115.2	185.658	147.048	96	4.74667	5.22391	4.99076	4.56435	-0.295354	0.308743	0.0136152	-0.526142
117	164.313	57.4857	97.2467	47.785	5.10177	4.05154	4.57725	3.86671	0.154146	-1.17527	-0.509809	-1.40923
118	1094	916	640	560	6.9976	6.82002	6.46147	6.32794	2.55392	2.32913	1.87528	1.70625
119	114.125	58.6929	78.85	66.4	4.73729	4.07232	4.36755	4.1957	-0.307223	-1.14896	-0.775257	-0.992789
120	280.509	159.6	NA	99.75	5.63661	5.07267	NA	4.60267	0.831147	0.117305	NA	-0.477637
121	1307.17	184.44	826.5	291.45	7.17562	5.21732	6.7172	5.67487	2.77927	0.30041	2.19899	0.87958
122	289.1	75.5602	65.8833	69.3578	5.66677	4.32493	4.18789	4.23928	0.869333	-0.829203	-1.00268	-0.937623
123	174.2	91.3636	127.061	372.52	5.1602	4.51485	4.84466	5.92029	0.228106	-0.5888	-0.17131	1.19024
124	176	NA	84.0714	95.9478	5.17048	NA	4.43167	4.5638	0.241119	NA	-0.694092	-0.52683
126	NA	134.385	75.0975	124.372	NA	4.90071	4.31879	4.82328	NA	-0.100368	-0.836978	-0.198384
127	317.837	235	99.875	128.31	5.76154	5.45959	4.60392	4.85445	0.989291	0.607071	-0.476052	-0.158925
128	85.5	97	53.25	120	4.44852	4.57471	3.975	4.78749	-0.672765	-0.513024	-1.27215	-0.243681
301	67.8333	41.1111	40.0833	45.0938	4.21705	3.71628	3.69096	3.80874	-0.531869	-1.22739	-1.26255	-1.09897
302	119.25	40	34.1538	90	4.78122	3.68888	3.53087	4.49981	0.251697	-1.26545	-1.4849	-0.139153
303	85.0286	55.8	75.8308	52.7	4.44299	4.02177	4.3285	3.96461	-0.218074	-0.803092	-0.377078	-0.882479
304	165.191	96.1	65.1	74.2808	5.1071	4.56539	4.17593	4.30785	0.704311	-0.0480708	-0.588993	-0.405761
305	403.417	432.6	618	278.1	5.99997	6.06981	6.42649	5.62798	1.9444	2.04141	2.53679	1.42775
306	222.95	139.533	248.544	125.125	5.40695	4.9383	5.51562	4.82931	1.12076	0.469867	1.27169	0.31849
307	18.725	58.1812	48.8188	53.5	2.92986	4.06356	3.88811	3.97968	-2.31964	-0.745051	-0.988731	-0.861553
308	83.3	49.9333	80.7333	NA	4.42245	3.91069	4.39115	NA	-0.246599	-0.957376	-0.290067	NA
309	247.333	66.9567	43.2833	43.2833	5.51074	4.20405	3.76777	3.76777	1.26491	-0.549936	-1.15588	-1.15588
310	55.74	59.456	49.5467	66.888	4.0207	4.08524	3.90292	4.20302	-0.804586	-0.714949	-0.968174	-0.551361
311	171.195	83.733	84.3263	77.97	5.1428	4.42763	4.43469	4.35632	0.753893	-0.239399	-0.229593	-0.338439
312	135.429	71.6267	337.067	105.86	4.90844	4.27147	5.82028	4.66212	0.428394	-0.456296	1.69483	0.0862736
313	524.25	NA	145.625	380.567	6.26197	NA	4.98104	5.94166	2.30829	NA	0.529215	1.86342
314	181.867	128.822	90.9333	83.3556	5.20327	4.85843	4.51013	4.42312	0.837881	0.358935	-0.124824	-0.245674
315	79.6375	38.0875	NA	NA	4.37749	3.63989	NA	NA	-0.309049	-1.33349	NA	NA
317	61.1	38.3833	73.5028	65.8	4.11251	3.64762	4.29732	4.18662	-0.677067	-1.32275	-0.420385	-0.574139
318	108	101.4	152.5	147.6	4.68213	4.61907	5.02717	4.99451	0.114071	0.0264903	0.593285	0.547925
319	62.05	127.75	55.48	48.6667	4.12794	4.85008	4.01602	3.88499	-0.655637	0.347326	-0.811079	-0.993064
320	97.375	230.625	189.625	131.542	4.57857	5.44079	5.24505	4.87932	-0.0297639	1.16777	0.8959	0.38795
321	154.51	93.1429	75.3875	NA	5.04026	4.53413	4.32264	NA	0.611475	-0.0914806	-0.385221	NA
323	209.1	63.1125	52.7	112.2	5.34281	4.14492	3.96461	4.72028	1.03168	-0.632057	-0.882479	0.16706
326	79.3125	64.125	49.364	71.7188	4.3734	4.16083	3.89922	4.27275	-0.314728	-0.609953	-0.973303	-0.454511
327	146.571	108	51.3	43.2	4.98751	4.68213	3.93769	3.76584	0.538212	0.114071	-0.919874	-1.15856
328	131	63.3167	54.5833	56.7667	4.8752	4.14815	3.99973	4.03895	0.382218	-0.627571	-0.83371	-0.779238
329	483.6	83.08	79.5667	59.9333	6.18126	4.4198	4.3766	4.09323	2.19619	-0.250272	-0.310285	-0.703843
330	176.7	118.56	99.75	142.5	5.17445	4.77542	4.60267	4.95934	0.797851	0.243638	0.00370417	0.499086
331	68.5042	47.6187	49.0111	89.1111	4.22689	3.86323	3.89205	4.48988	-0.518201	-1.0233	-0.983268	-0.152939
333	268.375	115.825	98.1688	91.1063	5.59239	4.75208	4.58669	4.51203	1.37831	0.211222	-0.0184889	-0.122186
334	39.8667	31.8933	NA	NA	3.68554	3.4624	NA	NA	-1.27008	-1.58	NA	NA
335	119.472	67.7733	690.767	143.367	4.78308	4.21617	6.5378	4.9654	0.254283	-0.533099	2.69139	0.507507
336	379.556	260.267	142.333	168.767	5.939	5.56171	4.95817	5.12852	1.85972	1.3357	0.497461	0.734051
337	100.221	96.9267	126.928	77.4222	4.60738	4.57395	4.84362	4.34927	0.0102444	-0.0361736	0.338358	-0.348231
338	56	85.4	22.8667	30.8	4.02535	4.44735	3.12968	3.42752	-0.798122	-0.212019	-2.04211	-1.62845
339	326.7	60.72	NA	NA	5.78904	4.10627	NA	NA	1.65145	-0.685732	NA	NA
340	102.75	51.375	50.0906	59.9375	4.6323	3.93915	3.91383	4.0933	0.0448597	-0.917844	-0.953008	-0.703747
341	51	24	25.8	NA	3.93183	3.17805	3.25037	NA	-0.928019	-1.97493	-1.87448	NA
342	102.75	48.9286	43.6688	80.0594	4.6323	3.89036	3.77663	4.38277	0.0448597	-0.985608	-1.14357	-0.30171
344	133.375	83.4167	111.375	57.75	4.89316	4.42385	4.7129	4.05612	0.407174	-0.244656	0.15681	-0.755385
345	138.65	57.0333	72.9071	NA	4.93195	4.04364	4.28919	NA	0.461046	-0.772728	-0.431685	NA
346	65.7	53.1857	75.0857	46.9286	4.1851	3.97379	4.31863	3.84863	-0.576251	-0.869736	-0.390792	-1.04357
347	71.4	41.6	14.7	NA	4.2683	3.7281	2.68785	NA	-0.460697	-1.21097	-2.65577	NA
348	114.375	78.9188	75.4875	109.8	4.73948	4.36842	4.32397	4.69866	0.193726	-0.32164	-0.383379	0.137029
349	72.15	55.1531	83.25	94.9667	4.27875	4.01011	4.42185	4.55353	-0.446185	-0.819287	-0.247433	-0.0645472
350	117.875	53.6154	73.8	52.0554	4.76962	3.98184	4.30136	3.95231	0.23559	-0.858561	-0.414779	-0.899572
352	196.875	102.375	61.425	77.175	5.28257	4.62864	4.11782	4.34608	0.948013	0.0397819	-0.669699	-0.352672
353	117.98	71.8786	86.75	105.835	4.77051	4.27498	4.46303	4.66188	0.236826	-0.451419	-0.190236	0.0859458
354	79.75	69.3238	45.675	NA	4.3789	4.23879	3.82155	NA	-0.307087	-0.501683	-1.08118	NA
355	273	98.28	117	59.8	5.60947	4.58782	4.76217	4.09101	1.40204	-0.0169153	0.225242	-0.706936
356	412.5	NA	123.75	125.125	6.02224	NA	4.81826	4.82931	1.97533	NA	0.303143	0.31849
357	204.317	36.4444	71.8476	50.7619	5.31967	3.59579	4.27455	3.92715	0.999543	-1.39474	-0.452018	-0.934519
358	168.75	40.5	NA	NA	5.12842	3.7013	NA	NA	0.733914	-1.24819	NA	NA
359	466.083	124.95	83.3	128.917	6.14436	4.82791	4.42245	4.85917	2.14495	0.316547	-0.246599	0.359953
360	123.625	496.8	517.5	276	4.81725	6.20819	6.24901	5.6204	0.30174	2.23359	2.29029	1.41722
361	224.808	141.787	517.4	1208.92	5.41525	4.95433	6.24882	7.09749	1.13229	0.492124	2.29002	3.46873
362	298.425	196.65	234.6	207	5.69852	5.28142	5.45788	5.33272	1.52572	0.946424	1.1915	1.01767
364	248.733	108.422	131.2	140.311	5.51638	4.68603	4.87672	4.94386	1.27275	0.11949	0.384338	0.477586
365	373.602	119.915	177.997	156.228	5.92319	4.78678	5.18177	5.05131	1.83777	0.259419	0.808011	0.626826
366	58.24	67.6619	73.5429	77.2571	4.06457	4.21452	4.29787	4.34714	-0.74365	-0.535385	-0.419628	-0.351196
367	NA	30.66	32.76	NA	NA	3.42296	3.48921	NA	NA	-1.63478	-1.54277	NA
368	27.9722	21.1111	24.5417	19	3.33121	3.0498	3.20037	2.94444	-1.76221	-2.15306	-1.94393	-2.29939
369	384.2	115.6	91.8	87.55	5.95116	4.75014	4.51961	4.47221	1.87662	0.208522	-0.11165	-0.177486
373	100.8	47.6	44.1	120.96	4.61314	3.86283	3.78646	4.79546	0.0182472	-1.02384	-1.12992	0.271472
374	449.167	132	202.354	148.958	6.10739	4.8828	5.31002	5.00367	2.0936	0.392781	0.986138	0.560649
375	43.3333	55.25	66.625	61.75	3.76892	4.01187	4.19908	4.12309	-1.15427	-0.81685	-0.556833	-0.662369
376	220.4	48.3333	43.5	38.28	5.39544	3.87812	3.77276	3.64493	1.10478	-1.00261	-1.14894	-1.32649
401	418.2	86.6125	59.45	36.2167	6.03596	4.46144	4.08514	3.58952	1.99439	-0.192439	-0.715089	-1.40345
402	254.8	73.5	74.725	99.8375	5.54048	4.29728	4.31381	4.60354	1.30622	-0.420438	-0.397479	0.00492222
403	179.4	106.08	67.6	NA	5.18962	4.66419	4.21361	NA	0.818914	0.0891583	-0.536656	NA
404	172.5	108.388	66.7	82.8	5.1504	4.68571	4.20021	4.41643	0.76444	0.119046	-0.555271	-0.254961
405	94.5	NA	132.3	130.2	4.5486	NA	4.88507	4.86907	-0.0713889	NA	0.395933	0.373711
406	158	81	54	NA	5.06259	4.39445	3.98898	NA	0.642493	-0.285488	-0.848633	NA
407	195.938	55	44	43.0833	5.2778	4.00733	3.78419	3.76314	0.941383	-0.823149	-1.13307	-1.16231
408	614.56	242.707	80.16	156.98	6.42091	5.49185	4.38403	5.05612	2.52904	1.23869	-0.299965	0.633497
409	459	374.4	144	169.2	6.12905	5.92532	4.96981	5.13108	2.12368	1.84073	0.513629	0.737613
410	NA	74.2	117.6	84	NA	4.30676	4.76729	4.43082	NA	-0.407272	0.232346	-0.234976
411	90.6667	134	114.4	185.6	4.50719	4.89784	4.7397	5.22359	-0.128903	0.413667	0.194029	0.866103
412	147	180	81.6	NA	4.99043	5.19296	4.40183	NA	0.542268	0.823551	-0.275237	NA
413	531.3	241.5	99.475	53.82	6.27533	5.48687	4.59991	3.98564	2.32684	1.23176	-0.000130556	-0.853271
414	131.25	174.125	180.6	329	4.8771	5.15977	5.19628	5.79606	0.384867	0.777463	0.828174	1.66119
415	205	125.05	155.8	181.083	5.32301	4.82871	5.04857	5.19896	1.00418	0.317658	0.623018	0.831885
417	238	54.4	66.3	44.625	5.47227	3.99636	4.19419	3.79829	1.21149	-0.838383	-0.563625	-1.11348
419	220	190	127.5	NA	5.39363	5.24702	4.84812	NA	1.10226	0.898644	0.344606	NA
420	126.92	243.82	84.6133	138.053	4.84356	5.49643	4.43809	4.92764	0.338274	1.24504	-0.224872	0.455056
421	65.7	96.725	70.7188	88.4111	4.1851	4.57187	4.25871	4.482	-0.576251	-0.0390667	-0.474013	-0.163892
422	221.25	110.625	67.5	58.125	5.39929	4.70615	4.21213	4.0626	1.11013	0.147425	-0.538711	-0.746394
423	35.4667	47.3813	67.83	NA	3.56859	3.85823	4.21701	NA	-1.43251	-1.03024	-0.531937	NA
424	142.312	83.2857	44	96.25	4.95803	4.42228	3.78419	4.56695	0.497257	-0.246837	-1.13307	-0.0459042
425	243.75	187.5	697.5	NA	5.49614	5.23378	6.5475	NA	1.24464	0.880249	2.70487	NA
426	286.9	220.4	122.867	109.25	5.65913	5.39544	4.8111	4.69364	1.47102	1.10478	0.293194	0.130054
427	65.7083	76	58.1875	62.9375	4.18523	4.33073	4.06367	4.14214	-0.576075	-0.373982	-0.744901	-0.635914
428	108	40	35.625	NA	4.68213	3.68888	3.57305	NA	0.114071	-1.26545	-1.42632	NA
429	272.55	71.99	41.4	58.65	5.60782	4.27653	3.72328	4.07159	1.39975	-0.449268	-1.21767	-0.733906
430	500.25	156.6	82.94	114.84	6.21511	5.0537	4.41812	4.74354	2.24321	0.630132	-0.252615	0.199361
969	71.2867	111.37	51.7119	103.071	4.26671	4.71286	3.94569	4.63542	-0.86379	-0.235411	-1.31593	-0.344476
1123	64.935	88.1833	80.845	76.405	4.17339	4.47942	4.39253	4.33605	-0.99523	-0.5642	-0.686572	-0.76613
1125	69.4375	80.025	78.925	71.0875	4.24043	4.38234	4.3685	4.26391	-0.900807	-0.700931	-0.720425	-0.86773
1127	445.738	1311.7	486.941	837.525	6.09973	7.17908	6.18814	6.73045	1.71793	3.23814	1.84245	2.60627
1128	322.41	544.665	381.48	396.33	5.77582	6.30017	5.94406	5.98225	1.26172	2.00024	1.49867	1.55246
1130	103.437	94.8083	69.2953	93.2067	4.63896	4.55186	4.23838	4.53482	-0.339493	-0.462173	-0.903693	-0.48617
1132	296.67	187.24	126.17	172.716	5.69262	5.23239	4.83763	5.15165	1.14454	0.496325	-0.0596761	0.382608
1140	86.075	60.9813	60.2708	38.0417	4.45522	4.11057	4.09885	3.63868	-0.598283	-1.08371	-1.10021	-1.74834
1145	238.395	139.725	140.674	NA	5.47393	4.93968	4.94644	NA	0.83652	0.0840507	0.0935817	NA
1147	215.511	190.102	NA	NA	5.37301	5.24756	NA	NA	0.694386	0.517694	NA	NA
1150	148	338.333	214.88	98.5	4.99721	5.82403	5.37008	4.59006	0.165087	1.32962	0.690254	-0.40837
1151	129.5	152.425	175.7	NA	4.86368	5.02667	5.16878	NA	-0.0229845	0.206582	0.40673	NA
1154	59.4533	73.6	57.3	65.3333	4.08519	4.29864	4.0483	4.1795	-1.11945	-0.81881	-1.17141	-0.986617
1156	186	72.9	168.4	116.64	5.22575	4.28909	5.12634	4.75909	0.486968	-0.832269	0.346961	-0.170293
1157	98.175	123.585	128.333	187.623	4.58675	4.81693	4.85463	5.23444	-0.413025	-0.0888324	-0.035731	0.499206
1158	NA	64.3125	47.285	45.7333	NA	4.16375	3.85619	3.82283	NA	-1.0088	-1.44198	-1.48898
1159	173.85	253.333	158.69	124.608	5.15819	5.53471	5.06695	4.82517	0.391821	0.922121	0.26331	-0.0772183
1160	119.681	173.956	132.708	94.0333	4.78483	5.1588	4.88815	4.54365	-0.134039	0.392682	0.0114845	-0.473734
1165	159.25	69.875	478.725	391.3	5.07048	4.24671	6.17113	5.96948	0.268275	-0.891961	1.81849	1.53447
1170	117.975	127.873	76.3588	42.0179	4.77047	4.85104	4.33544	3.73809	-0.154263	-0.0407958	-0.766982	-1.60832
1212	NA	52.65	96.75	NA	NA	3.96367	4.57213	NA	NA	-1.29061	-0.43362	NA
1217	99.365	162.945	118.717	112.767	4.5988	5.09341	4.77674	4.72532	-0.396056	0.300582	-0.145437	-0.217858
1218	32.4	51.25	138.45	121.4	3.47816	3.93672	4.93051	4.79909	-1.97443	-1.32857	0.0711394	-0.113956
1219	93.195	137.142	268.47	NA	4.53469	4.92102	5.59274	NA	-0.486346	0.0577704	1.00386	NA
1221	207.725	209	177.123	178.85	5.33622	5.34233	5.17685	5.18655	0.642556	0.651175	0.418093	0.431756
1222	98.1225	203.068	325.443	160.793	4.58622	5.31354	5.78519	5.08012	-0.413779	0.610624	1.27491	0.281859
1223	125.558	167.992	267.188	200.07	4.83277	5.12391	5.58795	5.29867	-0.0665211	0.343541	0.997114	0.589672
1224	106.625	125.188	86.1	112	4.66932	4.82981	4.45551	4.7185	-0.296735	-0.0706859	-0.597875	-0.227466
1227	124.83	182.4	314.569	187.245	4.82695	5.2062	5.7512	5.23242	-0.0747141	0.459439	1.22705	0.496363
1229	88.6167	114.611	126.452	74.5333	4.48432	4.74154	4.83986	4.31125	-0.557296	-0.195013	-0.056531	-0.801062
1230	139.533	357.283	259.35	409.825	4.9383	5.87853	5.55818	6.01573	0.0821183	1.40638	0.955182	1.59962
1231	178.325	176.68	324.45	127.808	5.18361	5.17434	5.78213	4.85053	0.427617	0.414563	1.27061	-0.0415042
1232	53.4	85.55	30.9125	39.1125	3.97781	4.4491	3.43116	3.66644	-1.27069	-0.6069	-2.04062	-1.70924
1233	166.25	57.6562	117.969	107.656	5.11349	4.0545	4.77042	4.67894	0.328863	-1.16268	-0.154338	-0.283179
1235	73.225	159.21	264.625	190.312	4.29354	5.07022	5.57831	5.24867	-0.826004	0.267921	0.983541	0.519249
1237	46.9625	110.159	86.0167	109.57	3.84935	4.70192	4.45454	4.69656	-1.45162	-0.250813	-0.599238	-0.258361
1238	113.513	103.35	74.1375	50.5125	4.73191	4.63812	4.30592	3.92222	-0.208573	-0.340675	-0.808562	-1.34898
1240	23.69	33.2925	164.19	NA	3.16505	3.50533	5.10103	NA	-2.41542	-1.93615	0.311306	NA
1241	128.71	106.174	93.7367	74.42	4.85756	4.66508	4.54049	4.30973	-0.0316028	-0.302707	-0.478185	-0.803204
1244	94.55	109.393	150.365	NA	4.54913	4.69495	5.01307	NA	-0.466015	-0.260634	0.187417	NA
1245	86.025	97.495	166.47	145.894	4.45464	4.5798	5.11482	4.98288	-0.599101	-0.422815	0.330725	0.1449
1246	136.407	138.88	60.2933	102.032	4.91564	4.93361	4.09922	4.62529	0.0501986	0.075507	-1.09969	-0.358752
1248	30.9733	37.26	43.9683	45.1183	3.43313	3.61792	3.78347	3.80929	-2.03785	-1.77758	-1.54441	-1.50804
1251	68.365	65.3988	79.7215	38.2788	4.22486	4.1805	4.37854	3.64489	-0.922731	-0.985207	-0.706283	-1.73958
1252	256.5	669	375	169.5	5.54713	6.50578	5.92693	5.13285	0.939618	2.28984	1.47454	0.356131
1253	27.44	50.7267	55.68	54.64	3.312	3.92645	4.01962	4.00077	-2.20845	-1.34303	-1.2118	-1.23836
1255	52.2667	57.1073	42.287	NA	3.95636	4.04493	3.74448	NA	-1.3009	-1.17615	-1.59932	NA
1256	34.65	139.125	205.625	223.65	3.5453	4.93537	5.32605	5.41008	-1.87986	0.0779901	0.628245	0.746594
1261	61.5	231.25	143.656	47.0625	4.11904	5.4435	4.96742	3.85148	-1.07178	0.793661	0.123131	-1.44862
1359	147.55	266.5	200.2	233.35	4.99417	5.58537	5.29932	5.45254	0.160799	0.993485	0.590587	0.806393
1363	464.8	352	198.6	206.4	6.14161	5.86363	5.29129	5.32982	1.77691	1.3854	0.579286	0.633544
1368	117.15	330	431.062	238.425	4.76346	5.79909	6.06625	5.47405	-0.164148	1.2945	1.67078	0.836697
1372	80.08	82.53	109.62	77.1225	4.38303	4.41316	4.69702	4.34539	-0.699963	-0.657518	-0.257718	-0.752965
1375	107.1	72.437	133.365	128.18	4.67376	4.28272	4.89309	4.85344	-0.290475	-0.841244	0.0184366	-0.0374141
1377	49.265	69.8413	81.9444	67.673	3.89721	4.24622	4.40604	4.21469	-1.38421	-0.892641	-0.667546	-0.937061
1380	258.368	208.69	198.44	343.785	5.55439	5.34085	5.29049	5.84002	0.949839	0.649085	0.578151	1.35214
1381	201.977	473.605	319.95	346.02	5.30815	6.16037	5.76816	5.8465	0.603031	1.80334	1.25094	1.36126
1382	154.86	336.762	168.587	210.25	5.04252	5.81938	5.12745	5.3483	0.228903	1.32307	0.348521	0.659573
1383	458.85	478.975	193.2	106.95	6.12872	6.17165	5.26373	4.67236	1.75876	1.81922	0.540459	-0.292449
1387	NA	389.88	198.248	137.903	NA	5.96584	5.28952	4.92655	NA	1.52935	0.576783	0.0655592
1390	134.85	221.65	199.795	209.973	4.90416	5.4011	5.29729	5.34698	0.0340324	0.733944	0.587735	0.65772
1391	NA	202.15	158.113	68.25	NA	5.30901	5.06331	4.22318	NA	0.604239	0.258179	-0.925103
1394	134.127	104.935	79.205	66.805	4.89879	4.65334	4.37204	4.20178	0.0264577	-0.319238	-0.715438	-0.955242
1396	138.556	230.033	129.31	91.3713	4.93128	5.43822	4.86221	4.51493	0.0722183	0.786231	-0.0250521	-0.514182
1399	147.479	163.354	153.511	NA	4.99368	5.09592	5.03377	NA	0.160118	0.30411	0.216583	NA
1400	145.8	384.3	218.25	77.475	4.98224	5.95142	5.38564	4.34995	0.143994	1.50905	0.71217	-0.746542
1401	186.455	224.725	260.993	294.664	5.22819	5.41488	5.56449	5.68584	0.490408	0.753348	0.964073	1.13498
1404	402.47	442.926	484.439	471.775	5.99762	6.0934	6.18299	6.1565	1.57411	1.70902	1.8352	1.79789
1406	NA	609.6	724.32	NA	NA	6.4128	6.58523	NA	NA	2.15888	2.40174	NA
1408	123.55	230.16	151.2	91.2333	4.81665	5.43877	5.0186	4.51342	-0.089231	0.787007	0.195215	-0.51631
1411	NA	44.4	41.7536	34.9071	NA	3.79324	3.73178	3.55269	NA	-1.53065	-1.6172	-1.86945
1412	115.05	101.4	89.5597	110.89	4.74537	4.61907	4.49491	4.70854	-0.189624	-0.367503	-0.542387	-0.241494
1414	97.7067	82.3467	118.309	NA	4.58197	4.41094	4.7733	NA	-0.419761	-0.660651	-0.150287	NA
1415	260.13	398.775	103.102	78.4136	5.56118	5.9884	4.63572	4.362	0.959411	1.56112	-0.344061	-0.72958
1417	218.3	289.587	327.08	172.42	5.38587	5.66845	5.79021	5.14993	0.712493	1.1105	1.28198	0.380187
1418	NA	389.815	259.7	NA	NA	5.96567	5.55953	NA	NA	1.52912	0.95708	NA
1466	38.775	71.0417	78.4667	50.9929	3.65778	4.26327	4.36267	3.93169	-1.72144	-0.868638	-0.728628	-1.33565

## Sheet: Pre & Post-operative_MetS
PID	Diabetes	Hypertension	Dyslipidemia	MD(1non-MD,2PMD,3mNOMD,4sNOMD)
1	1	1	1	1
2	1	2	1	3
3	1	2	3	3
4	1	1	1	1
5	3	2	2	4
6	2	1	2	4
8	1	3	3	2
9	4	1	2
10	1	3	1	2
11	2	1	1	3
12	1	1	1	1
13	2	1	1	3
14	1	1	2	3
15	2	2	2	4
16	1	1	1	1
17	1	1	1	1
18	3	1	1	2
20	1	1	1	1
21	1	1	1	1
22	1	1	3	2
23	1	4	2
24	1	1	2	3
25	1	1	1	1
26	1	1	1	1
27	2	2	3	4
28	2	1	1	3
29	3	2	3	3
30	2	1	3	3
31	1	1	2	3
32	1	4	2
33	2	1	2	4
34	1	1	2	3
35	1	1	1	1
36	1	1	1	1
37	3	3	1	2
38	2	1	1	3
39	2	2	2	4
40	1	1	1	1
41	2	1	2	4
42	1	3	2	3
43	1	1	1	1
44	1	1	1	1
45	1	1	1	1
47	3	3	1	2
48	3	1	1	2
50	1	1	1	1
51	1	1	1	1
52	3	2	3	3
53	3	1	2	3
54	1	1	2	3
55	1	1	1	1
56	2	2	1	4
57	1	1	2	3
58	1	1	1	1
59	1	1	1	1
60	1	1	2	3
61	2	1	2	4
62	1	1	1	1
63	2	1	3	3
64	4	3	1
65	3	3	2	3
66	1	3	1	2
67	1	1	1	1
69	1	3	3	2
70	1	3	1	2
71	1	1	2	3
72	1	1	1	1
73	1	1	1	1
74	1	1	1	1
75	1	1	1	1
76	2	2	2	4
77	1	1	1	1
78	3	1	1	2
79	1	3	1	2
80	2	1	1	3
82	3	1	2	3
83	3	3	1	2
86	2	2	2	4
87	1	1	1	1
88	3	3	2	3
89	1	3	1	2
90	1	1	1	1
91	1	1	1	1
92	1	1	1	1
93	1	1	1	1
94	1	1	2	3
95	1	1	1	1
96	1	3	2	3
97	1	1	2	3
99	2	2	1	4
100	1	1	2	3
101	1	1	1	1
104	1	1	2	3
105	2	1	1	3
106	3	2	2	4
107	2	2	2	4
108	1	2	2	4
109	1	1	1	1
111	1	2	1	3
113	1	1	1	1
114	2	1	1	3
115	1	1	1	1
116	1	2	1	3
117	1	1	1	1
118	1	2	1	3
119	3	3	2	3
120	3	3	3	2
121	3	2	1	3
122	1	1	1	1
123	3	1	1	2
124	1	1	1	1
126	1	1	2	3
127	1	1	2	3
128	1	1	1	1
301	1	1	1	1
302	1	1	1	1
303	1	1	1	1
304	3	1	3	2
305	2	2	2	4
306	2	3	2	4
307	3	1	1	2
308	1	3	1	2
309	3	1	1	2
310	1	1	1	1
311	3	1	4
312	1	2	1	3
313	1	1	2	3
314	1	1	2	3
315	1	1	2	3
317	1	1	1	1
318	1	1	1	1
319	1	3	1	2
320	3	1	3	2
321	3	1	1	2
323	1	2	3	3
326	1	2	1	3
327	3	1	1	2
328	1	2	1	3
329	1	1	1	1
330	1	3	2	3
331	3	1	1	2
333	1	1	2	3
334	1	3	1	2
335	3	2	2	4
336	1	3	1	2
337	2	1	1	3
338	3	1	2	3
339	1	1	3	2
340	2	1	1	3
341	1	3	1	2
342	1	1	1	1
344	1	1	2	3
345	1	1	1	1
346	1	2	2	4
347	1	3	1	2
348	1	2	1	3
349	2	3	1	3
350	2	1	1	3
352	3	3	2	3
353	1	1	1	1
354	1	1	2	3
355	2	1	2	4
356	3	3	3	2
357	2	3	2	4
358	3	1	1	2
359	2	1	2	4
360	2	1	1	3
361	1	3	3	2
362	3	3	1	2
364	1	1	2	3
365	1	3	1	2
366	1	1	1	1
367	1	1	1	1
368	3	1	2	3
369	1	1	1	1
373	2	1	2	4
374	1	1	2	3
375	3	3	2	3
376	3	1	1	2
401	1	1	1	1
402	1	1	1	1
403	1	1	1	1
404	1	1	1	1
405
406	1	2	1	3
407	1	1	1	1
408	1	1	1	1
409
410	1	1	1	1
411	1	2	1	3
412	1	1	1	1
413
414	1	2	1	3
415
417
419	1	2	2	4
420	1	1	1	1
421
422
423	1	1	1	1
424	1	4	1
425	4	1	1
426	1	2	1	3
427	1	1	1	1
428	1	1	1	1
429
430	1	1	1	1
969
1123
1125
1127
1128
1130
1132
1140
1145
1147
1150
1151
1154
1156
1157
1158
1159
1160
1165
1170
1212
1217
1218
1219
1221
1222
1223
1224
1227
1229
1230
1231
1232
1233
1235
1237
1238
1240
1241
1244
1245
1246
1248
1251
1252
1253
1255
1256
1261
1359
1363
1368
1372
1375
1377
1380
1381
1382
1383
1387
1390
1391
1394
1396
1399
1400
1401
1404
1406
1408
1411
1412
1414
1415
1417
1418
1466
